# Supplementary material for: Fall Treatment with Fumagillin Contributes to an Overwinter Shift in Vairimorpha Species Prevalence in Honey Bee Colonies in Western Canada
Source: Life (Basel). 2024 Mar 12;14(3):373. doi: 10.3390/life14030373 (PMC10971274; doi:10.3390/life14030373)
Supplement: Supplementary file 1 [file life-14-00373-s001.zip]

Archive with 6 entries (6 files):
- S1_statistics spores.pdf
- S2_statistics species.pdf
- S3_cluster_weight_Varroa_consumption.xlsx
- S4_spore counts.xlsx
- S5_V.ceranae.xlsx
- S6_thermodata.xlsx
