# Supplementary material for: Fall Treatment with Fumagillin Contributes to an Overwinter Shift in Vairimorpha Species Prevalence in Honey Bee Colonies in Western Canada
Source: Life (Basel). 2024 Mar 12;14(3):373. doi: 10.3390/life14030373 (PMC10971274; doi:10.3390/life14030373)
Supplement: Supplementary file 1 [file life-14-00373-s001.zip › S3_cluster_weight_Varroa_consumption.xlsx]

## Sheet: Sheet1
		weight (KG)		cluster size (IFS)		Varroa (%)		syrup consumption
colony	treatment	Sep. 21	May 22	Sep. 21	May 22	Oct. 21	Mar. 22	mililiter	time (days)
1	Control	65	48	4	0.375	0	0	ad libidum	20
2	Control	75	47.5	6.375	5.25	0	0.373134	ad libidum	20
3	Control	73	44	10.5	9.5	0	0.265957	ad libidum	20
4	Control	73	44	8.625	6.25	0	1.82927	ad libidum	20
5	Control	75.5	50.5	10.75	10	0	2.03488	ad libidum	20
6	Control	71	42.5	5.875	5.5	0	0	ad libidum	20
7	Control	73	51.5	5.875	3	0	0.396825	ad libidum	20
8	Control	74	48.5	5.5	5.875	0	0.930233	ad libidum	20
9	Control	68.5	52.5	7.375	2.125	0	9.75	ad libidum	20
10	Control	76	45	9.625	11.125	0	0	ad libidum	20
11	Control	62.5	43.5	5.75	2.5	0	0.469484	ad libidum	20
12	Control	76	43.5	11.625	13.875	0	0.617284	ad libidum	20
13	Control	74	45	8	11.75	0	0	ad libidum	20
14	Control	76.5	50.5	7	5.625	0	0.980392	ad libidum	20
15	Control	71	45	3.25	5.875	0	0.401606	ad libidum	20
16	Control	78.5	55	11.375	5	0	0.26455	ad libidum	20
17	Control	78	54.5	8.875	1	0.684932	7.89474	ad libidum	20
18	Control	70	43	11	5.25	0	0.285714	ad libidum	20
19	Control	69	45.5	6.375	3.75	0	0	ad libidum	20
20	Control	68	44.5	7.875	8.25	0	1.15894	ad libidum	20
21	Control	64	47.5	3.375	1.75	0	0	ad libidum	20
22	Control	66.5	43.5	5.125	4.375	0	0	ad libidum	20
23	Control	76	37.5	12.5	11.875	0	0.627615	ad libidum	20
24	Control	67	44.5	5.75	4.875	0	0.294118	ad libidum	20
25	Control	83.5	57	10	2.25	0	0.465116	ad libidum	20
26	Control	75	53	9.5	9	0	0.35461	ad libidum	20
27	Control	76	47.1923	7.125	0	0.840336	1.13056	ad libidum	20
28	Fumagillin	67.5	46.5	6.125	4.125	0	1.49254	7500	13
29	Fumagillin	71.5	39.5	10.25	12	0	0.47619	7500	13
30	Fumagillin	70	45.5	5.25	13.75	0	0	7500	17
31	Fumagillin	75	46.5	10.25	11.75	0	0	7500	14
32	Fumagillin	73	51	7	10	0	0.241546	7500	13
33	Fumagillin	70	46.5	10.25	8.125	0	0.767263	7500	14
34	Fumagillin	63.5	37	8.875	9.875	0	0	7500	20
35	Fumagillin	73.5	50.5	10.375	2.25	0	4.82143	7500	13
36	Fumagillin	72.5	49.5	6.5	3.5	0	0.539568	7500	13
37	Fumagillin	56	40	2.25	6.875	0	0.513699	5191.42	20
38	Fumagillin	61	42.5	7	2.25	0	5.64784	7500	17
39	Fumagillin	75	49.5	10.125	6.25	0.288184	0.487805	6498.32	20
40	Fumagillin	77.5	59	12	3.625	0	0.181818	7500	16
41	Fumagillin	67	44	6.375	5.375	0	0.75	7500	13
42	Fumagillin	65	38.5	9.75	4.125	0	0.252525	7500	17
43	Fumagillin	74	52	6.375	3.625	0	1.0274	7500	16
44	Fumagillin	64.5	37	9.75	8	0	0	7500	17
45	Fumagillin	71.5	40.5	9.625	7.375	0	0	7500	13
46	Fumagillin	64	40.5	4.25	6.125	0	0	5794.6	20
47	Fumagillin	62.5	42.5	5.375	2.5	0	0.465116	7500	16
48	Fumagillin	59.5	37	5.125	6.625	0	0.515464	7500	17
49	Fumagillin	77.5	47.5	7.75	6.125	0	0.815217	6498.32	20
50	Fumagillin	70.5	46	8.75	5.5	0	0	7500	16
51	Fumagillin	74	47.5	6.875	11.875	0	0.302115	7500	13
52	Fumagillin	63	44.5	6.125	2.125	0	0.358423	7500	13
53	Fumagillin	65.5	41.5	8.5	4.875	0	0.645161	5995.67	20
54	Fumagillin	70	45	10.5	2.875	0	0.630252	3783.99	20
