# Supplementary material for: Fall Treatment with Fumagillin Contributes to an Overwinter Shift in Vairimorpha Species Prevalence in Honey Bee Colonies in Western Canada
Source: Life (Basel). 2024 Mar 12;14(3):373. doi: 10.3390/life14030373 (PMC10971274; doi:10.3390/life14030373)
Supplement: Supplementary file 1 [file life-14-00373-s001.zip › S4_spore counts.xlsx]

## Sheet: Sheet1
Treatment	Time	Spores	ID
Fumagillin	2023-09-21	62500	N34
Fumagillin	2023-09-21	2625000	N40
Fumagillin	2023-09-21	525000	N72
Fumagillin	2023-09-21	150000	N57
Fumagillin	2023-09-21	0	N44
Fumagillin	2023-09-21	1050000	N71
Fumagillin	2023-09-21	425000	N25
Fumagillin	2023-09-21	2175000	N66
Fumagillin	2023-09-21	2500000	N4
Fumagillin	2023-10-08	0	N34
Fumagillin	2023-10-08	10000	N40
Fumagillin	2023-10-08	0	N72
Fumagillin	2023-10-08	0	N57
Fumagillin	2023-10-08	2500	N44
Fumagillin	2023-10-08	170000	N71
Fumagillin	2023-10-08	0	N25
Fumagillin	2023-10-08	0	N66
Fumagillin	2023-10-08	95000	N4
Fumagillin	2023-03-23	4100000	N34
Fumagillin	2023-03-23	375000	N40
Fumagillin	2023-03-23	150000	N72
Fumagillin	2023-03-23	425000	N57
Fumagillin	2023-03-23	4000000	N44
Fumagillin	2023-03-23	1525000	N71
Fumagillin	2023-03-23	0	N25
Fumagillin	2023-03-23	0	N66
Fumagillin	2023-03-23	2550000	N4
Fumagillin	2023-05-19	8750000	N34
Fumagillin	2023-05-19	7500000	N40
Fumagillin	2023-05-19	5200000	N72
Fumagillin	2023-05-19	6250000	N57
Fumagillin	2023-05-19	20000000	N44
Fumagillin	2023-05-19	11750000	N71
Fumagillin	2023-05-19	10000000	N25
Fumagillin	2023-05-19	10500000	N66
Fumagillin	2023-05-19	4250000	N4
Control	2023-09-21	1300000	N48
Control	2023-09-21	1100000	N77
Control	2023-09-21	275000	N74
Control	2023-09-21	2325000	N55
Control	2023-09-21	325000	N17
Control	2023-09-21	750000	N69
Control	2023-09-21	2350000	N78
Control	2023-09-21	525000	N47
Control	2023-09-21	1500000	N14
Control	2023-10-08	1050000	N48
Control	2023-10-08	225000	N77
Control	2023-10-08	100000	N74
Control	2023-10-08	1500000	N55
Control	2023-10-08	700000	N17
Control	2023-10-08	1575000	N69
Control	2023-10-08	0	N78
Control	2023-10-08	400000	N47
Control	2023-10-08	500000	N14
Control	2023-03-23	1550000	N48
Control	2023-03-23	275000	N77
Control	2023-03-23	250000	N74
Control	2023-03-23	100000	N55
Control	2023-03-23	1000000	N17
Control	2023-03-23	0	N69
Control	2023-03-23	9925000	N78
Control	2023-03-23	4975000	N47
Control	2023-03-23	24000000	N14
Control	2023-05-19	3500000	N48
Control	2023-05-19	6000000	N77
Control	2023-05-19	6000000	N74
Control	2023-05-19	5500000	N55
Control	2023-05-19	11250000	N17
Control	2023-05-19	6250000	N69
Control	2023-05-19	31500000	N78
Control	2023-05-19	8500000	N47
Control	2023-05-19	9812500	N14
Fumagillin	2023-09-21	800000	N62
Fumagillin	2023-09-21	340000	N30
Fumagillin	2023-09-21	150000	N24
Fumagillin	2023-09-21	800000	N15
Fumagillin	2023-09-21	150000	N16
Fumagillin	2023-09-21	700000	N56
Fumagillin	2023-09-21	0	N63
Fumagillin	2023-09-21	15000	N37
Fumagillin	2023-09-21	1025000	N32
Fumagillin	2023-10-08	0	N62
Fumagillin	2023-10-08	0	N30
Fumagillin	2023-10-08	0	N24
Fumagillin	2023-10-08	1375000	N15
Fumagillin	2023-10-08	200000	N16
Fumagillin	2023-10-08	0	N56
Fumagillin	2023-10-08	0	N63
Fumagillin	2023-10-08	70000	N37
Fumagillin	2023-10-08	132500	N32
Fumagillin	2023-03-23	1725000	N62
Fumagillin	2023-03-23	3425000	N30
Fumagillin	2023-03-23	0	N24
Fumagillin	2023-03-23	3775000	N15
Fumagillin	2023-03-23	4500000	N16
Fumagillin	2023-03-23	800000	N56
Fumagillin	2023-03-23	2000000	N63
Fumagillin	2023-03-23	3850000	N37
Fumagillin	2023-03-23	7850000	N32
Fumagillin	2023-05-19	6000000	N62
Fumagillin	2023-05-19	9250000	N30
Fumagillin	2023-05-19	2500000	N24
Fumagillin	2023-05-19	6500000	N15
Fumagillin	2023-05-19	8500000	N16
Fumagillin	2023-05-19	3550000	N56
Fumagillin	2023-05-19	4500000	N63
Fumagillin	2023-05-19	10500000	N37
Fumagillin	2023-05-19	10500000	N32
Control	2023-09-21	3500000	N31
Control	2023-09-21	775000	N43
Control	2023-09-21	350000	N19
Control	2023-09-21	0	N36
Control	2023-09-21	0	N42
Control	2023-09-21	0	N52
Control	2023-09-21	550000	N13
Control	2023-09-21	350000	N61
Control	2023-09-21	275000	N1
Control	2023-10-08	3450000	N31
Control	2023-10-08	0	N43
Control	2023-10-08	0	N19
Control	2023-10-08	725000	N36
Control	2023-10-08	275000	N42
Control	2023-10-08	350000	N52
Control	2023-10-08	100000	N13
Control	2023-10-08	1225000	N61
Control	2023-10-08	0	N1
Control	2023-03-23	5475000	N31
Control	2023-03-23	1500000	N43
Control	2023-03-23	0	N19
Control	2023-03-23	0	N36
Control	2023-03-23	0	N42
Control	2023-03-23	475000	N52
Control	2023-03-23	7000000	N13
Control	2023-03-23	75000	N61
Control	2023-03-23	5250000	N1
Control	2023-05-19	19250000	N31
Control	2023-05-19	10000000	N43
Control	2023-05-19	14187500	N19
Control	2023-05-19	2500000	N36
Control	2023-05-19	12500000	N42
Control	2023-05-19	7500000	N52
Control	2023-05-19	32250000	N13
Control	2023-05-19	5250000	N61
Control	2023-05-19	24250000	N1
Fumagillin	2023-09-21	300000	N20
Fumagillin	2023-09-21	102500	N38
Fumagillin	2023-09-21	200000	X2
Fumagillin	2023-09-21	1250000	N39
Fumagillin	2023-09-21	850000	N73
Fumagillin	2023-09-21	175000	N70
Fumagillin	2023-09-21	375000	N59
Fumagillin	2023-09-21	575000	N49
Fumagillin	2023-09-21	900000	N26
Fumagillin	2023-10-08	0	N20
Fumagillin	2023-10-08	0	N38
Fumagillin	2023-10-08	0	X2
Fumagillin	2023-10-08	0	N39
Fumagillin	2023-10-08	7500	N73
Fumagillin	2023-10-08	0	N70
Fumagillin	2023-10-08	137500	N59
Fumagillin	2023-10-08	0	N49
Fumagillin	2023-10-08	0	N26
Fumagillin	2023-03-23	0	N20
Fumagillin	2023-03-23	2175000	N38
Fumagillin	2023-03-23	0	X2
Fumagillin	2023-03-23	0	N39
Fumagillin	2023-03-23	0	N73
Fumagillin	2023-03-23	0	N70
Fumagillin	2023-03-23	7500000	N59
Fumagillin	2023-03-23	25000	N49
Fumagillin	2023-03-23	525000	N26
Fumagillin	2023-05-19	8500000	N20
Fumagillin	2023-05-19	2750000	N38
Fumagillin	2023-05-19	3500000	X2
Fumagillin	2023-05-19	13500000	N39
Fumagillin	2023-05-19	1975000	N73
Fumagillin	2023-05-19	4400000	N70
Fumagillin	2023-05-19	7750000	N59
Fumagillin	2023-05-19	10875000	N49
Fumagillin	2023-05-19	16750000	N26
Control	2023-09-21	275000	N3
Control	2023-09-21	1775000	N23
Control	2023-09-21	1125000	N28
Control	2023-09-21	300000	N5
Control	2023-09-21	625000	N51
Control	2023-09-21	350000	N35
Control	2023-09-21	325000	N45
Control	2023-09-21	1775000	N2
Control	2023-09-21	0	N7
Control	2023-10-08	1200000	N3
Control	2023-10-08	775000	N23
Control	2023-10-08	1425000	N28
Control	2023-10-08	100000	N5
Control	2023-10-08	625000	N51
Control	2023-10-08	4650000	N35
Control	2023-10-08	0	N45
Control	2023-10-08	750000	N2
Control	2023-10-08	750000	N7
Control	2023-03-23	0	N3
Control	2023-03-23	2700000	N23
Control	2023-03-23	6500000	N28
Control	2023-03-23	0	N5
Control	2023-03-23	500000	N51
Control	2023-03-23	26750000	N35
Control	2023-03-23	75000	N45
Control	2023-03-23	9750000	N2
Control	2023-03-23	3000000	N7
Control	2023-05-19	4500000	N3
Control	2023-05-19	3750000	N23
Control	2023-05-19	3250000	N28
Control	2023-05-19	3666667	N5
Control	2023-05-19	7000000	N51
Control	2023-05-19	44500000	N35
Control	2023-05-19	12000000	N45
Control	2023-05-19	49750000	N2
Control	2023-05-19	9250000	N7
