# Supplementary material for: Fall Treatment with Fumagillin Contributes to an Overwinter Shift in Vairimorpha Species Prevalence in Honey Bee Colonies in Western Canada
Source: Life (Basel). 2024 Mar 12;14(3):373. doi: 10.3390/life14030373 (PMC10971274; doi:10.3390/life14030373)
Supplement: Supplementary file 1 [file life-14-00373-s001.zip › S5_V.ceranae.xlsx]

## Sheet: Sheet1
Treatment	Time	V. ceranane (%)	V. apis (%)	ID
Control	Sep-21	96.0616	3.93836	N31
Control	Sep-21	95.6472	4.3528	N43
Control	Sep-21	99.9526	0.0474177	N19
Control	Sep-21	99.9854	0.0146351	N36
Control	Sep-21	92.8819	7.11812	N42
Control	Sep-21	6.23917	93.7608	N52
Control	Sep-21	99.8014	0.198583	N13
Control	Sep-21	99.9922	0.00777932	N61
Control	Sep-21	99.9999	0.00012554	N1
Control	Sep-21	18.0309	81.9691	N3
Control	Sep-21	25.4077	74.5923	N23
Control	Sep-21	40.7203	59.2797	N28
Control	Sep-21	22.8291	77.1709	N5
Control	Sep-21	46.3245	53.6755	N51
Control	Sep-21	99.9998	0.0001532	N35
Control	Sep-21	99.9999	7.59e-05	N45
Control	Sep-21	61.4457	38.5543	N2
Control	Sep-21	71.6065	28.3935	N7
Control	Sep-21	99.9938	0.00618765	N48
Control	Sep-21	97.1232	2.87679	N77
Control	Sep-21	56.5011	43.4989	N74
Control	Sep-21	99.9933	0.00666392	N55
Control	Sep-21	43.8723	56.1277	N17
Control	Sep-21	97.9608	2.03917	N69
Control	Sep-21	98.2037	1.79625	N78
Control	Sep-21	99.9607	0.0393481	N47
Control	Sep-21	99.9971	0.00293677	N14
Control	Oct-08	99.9935	0.00648404	N31
Control	Oct-08	100	0	N43
Control	Oct-08	50.9747	49.0253	N19
Control	Oct-08	1.49502	98.505	N36
Control	Oct-08	88.1007	11.8993	N42
Control	Oct-08	0.00416369	99.9958	N52
Control	Oct-08	100	0	N13
Control	Oct-08	99.9853	0.0146941	N61
Control	Oct-08	100	0	N1
Control	Oct-08	45.6768	54.3232	N3
Control	Oct-08	100	0	N23
Control	Oct-08	95.9659	4.03408	N28
Control	Oct-08	100	0	N5
Control	Oct-08	49.8852	50.1148	N51
Control	Oct-08	100	0	N35
Control	Oct-08	100	0	N45
Control	Oct-08	34.994	65.006	N2
Control	Oct-08	11.833	88.167	N7
Control	Oct-08	100	0	N48
Control	Oct-08	99.8951	0.10488	N77
Control	Oct-08	100	0	N74
Control	Oct-08	66.1618	33.8382	N55
Control	Oct-08	49.8562	50.1438	N17
Control	Oct-08	100	0	N69
Control	Oct-08	51.5187	48.4813	N78
Control	Oct-08	99.974	0.025971	N47
Control	Oct-08	99.9981	0.00188659	N14
Control	Mar-23	99.9155	0.0844673	N31
Control	Mar-23	99.9858	0.0142076	N43
Control	Mar-23	100	0	N19
Control	Mar-23	96.1751	3.82493	N36
Control	Mar-23	3.31017	96.6898	N42
Control	Mar-23	31.321	68.679	N52
Control	Mar-23	100	0	N13
Control	Mar-23	100	0	N61
Control	Mar-23	6.85952	93.1405	N1
Control	Mar-23	60.7924	39.2076	N3
Control	Mar-23	99.9542	0.045833	N23
Control	Mar-23	99.9958	0.00419209	N28
Control	Mar-23	4.34962	95.6504	N5
Control	Mar-23	100	0	N51
Control	Mar-23	99.9986	0.00144542	N35
Control	Mar-23	23.4409	76.5591	N45
Control	Mar-23	3.90889	96.0911	N2
Control	Mar-23	1.23645	98.7635	N7
Control	Mar-23	99.9883	0.0116554	N48
Control	Mar-23	100	0	N77
Control	Mar-23	99.214	0.786043	N74
Control	Mar-23	0.322455	99.6775	N55
Control	Mar-23	7.00961	92.9904	N17
Control	Mar-23	32.3696	67.6304	N69
Control	Mar-23	90.4959	9.50408	N78
Control	Mar-23	95.284	4.71604	N47
Control	Mar-23	58.087	41.913	N14
Control	May-19	68.5313	31.4687	N31
Control	May-19	54.9987	45.0013	N43
Control	May-19	46.2901	53.7099	N19
Control	May-19	46.068	53.932	N36
Control	May-19	48.4937	51.5063	N42
Control	May-19	41.9372	58.0628	N52
Control	May-19	64.1909	35.8091	N13
Control	May-19	49.4634	50.5366	N61
Control	May-19	5.42256	94.5774	N1
Control	May-19	24.8206	75.1794	N3
Control	May-19	47.334	52.666	N23
Control	May-19	28.2497	71.7503	N28
Control	May-19	25.0325	74.9675	N5
Control	May-19	62.1556	37.8444	N51
Control	May-19	89.6809	10.3191	N35
Control	May-19	57.102	42.898	N45
Control	May-19	2.0906	97.9094	N2
Control	May-19	26.1888	73.8112	N7
Control	May-19	27.3634	72.6366	N48
Control	May-19	79.2471	20.7529	N77
Control	May-19	53.4345	46.5655	N74
Control	May-19	30.805	69.195	N55
Control	May-19	35.64	64.36	N17
Control	May-19	60.2479	39.7521	N69
Control	May-19	60.0034	39.9966	N78
Control	May-19	68.7498	31.2502	N47
Control	May-19	46.2901	53.7099	N14
Fumagilin	Sep-21	100	0	N62
Fumagilin	Sep-21	47.0785	52.9215	N30
Fumagilin	Sep-21	100	0	N24
Fumagilin	Sep-21	99.9927	0.00732982	N15
Fumagilin	Sep-21	99.9833	0.0167009	N16
Fumagilin	Sep-21	70.4951	29.5049	N56
Fumagilin	Sep-21	96.906	3.09396	N63
Fumagilin	Sep-21	0.316118	99.6839	N37
Fumagilin	Sep-21	15.7367	84.2633	N32
Fumagilin	Sep-21	100	0	N20
Fumagilin	Sep-21	99.978	0.0219734	N38
Fumagilin	Sep-21	32.875	67.125	X2
Fumagilin	Sep-21	99.9947	0.00528812	N39
Fumagilin	Sep-21	99.9867	0.0133499	N73
Fumagilin	Sep-21	2.65916	97.3408	N70
Fumagilin	Sep-21	99.9905	0.00945256	N59
Fumagilin	Sep-21	99.3899	0.610136	N49
Fumagilin	Sep-21	20.5052	79.4948	N26
Fumagilin	Sep-21	100	0	N34
Fumagilin	Sep-21	99.9955	0.00446109	N40
Fumagilin	Sep-21	23.5361	76.4639	N72
Fumagilin	Sep-21	99.9698	0.0302215	N57
Fumagilin	Sep-21	93.7215	6.27853	N44
Fumagilin	Sep-21	99.982	0.0180375	N71
Fumagilin	Sep-21	65.3814	34.6186	N25
Fumagilin	Sep-21	45.3245	54.6755	N66
Fumagilin	Sep-21	99.8545	0.145545	N4
Fumagilin	Oct-08	100	0	N62
Fumagilin	Oct-08	100	0	N30
Fumagilin	Oct-08	0.02645	99.9736	N24
Fumagilin	Oct-08	91.6616	8.33842	N15
Fumagilin	Oct-08	100	0	N16
Fumagilin	Oct-08	100	0	N56
Fumagilin	Oct-08	100	0	N63
Fumagilin	Oct-08	90.0485	9.95149	N37
Fumagilin	Oct-08	96.9871	3.01293	N32
Fumagilin	Oct-08	100	0	N20
Fumagilin	Oct-08	100	0	N38
Fumagilin	Oct-08	100	0	X2
Fumagilin	Oct-08	100	0	N39
Fumagilin	Oct-08	86.3687	13.6313	N73
Fumagilin	Oct-08	100	0	N70
Fumagilin	Oct-08	100	0	N59
Fumagilin	Oct-08	100	0	N49
Fumagilin	Oct-08	100	0	N26
Fumagilin	Oct-08	100	0	N34
Fumagilin	Oct-08	100	0	N40
Fumagilin	Oct-08	2.78469	97.2153	N72
Fumagilin	Oct-08	100	0	N57
Fumagilin	Oct-08	1e-10	100	N44
Fumagilin	Oct-08	100	0	N71
Fumagilin	Oct-08	100	0	N25
Fumagilin	Oct-08	100	0	N66
Fumagilin	Oct-08	100	0	N4
Fumagilin	Mar-23	99.9854	0.0145731	N62
Fumagilin	Mar-23	99.979	0.0209954	N30
Fumagilin	Mar-23	4.09692	95.9031	N24
Fumagilin	Mar-23	73.041	26.959	N15
Fumagilin	Mar-23	42.931	57.069	N16
Fumagilin	Mar-23	100	0	N56
Fumagilin	Mar-23	99.9759	0.0241465	N63
Fumagilin	Mar-23	99.9952	0.00479051	N37
Fumagilin	Mar-23	100	0	N32
Fumagilin	Mar-23	79.3821	20.6179	N20
Fumagilin	Mar-23	100	0	N38
Fumagilin	Mar-23	100	0	X2
Fumagilin	Mar-23	99.6363	0.36374	N39
Fumagilin	Mar-23	100	0	N73
Fumagilin	Mar-23	85.4079	14.5921	N70
Fumagilin	Mar-23	73.1006	26.8994	N59
Fumagilin	Mar-23	98.5775	1.42248	N49
Fumagilin	Mar-23	100	0	N26
Fumagilin	Mar-23	100	0	N34
Fumagilin	Mar-23	100	0	N40
Fumagilin	Mar-23	73.3439	26.6561	N72
Fumagilin	Mar-23	100	0	N57
Fumagilin	Mar-23	81.9955	18.0045	N44
Fumagilin	Mar-23	99.9293	0.07065	N71
Fumagilin	Mar-23	100	0	N25
Fumagilin	Mar-23	100	0	N66
Fumagilin	Mar-23	99.9735	0.0264685	N4
Fumagilin	May-19	98.0753	1.92472	N62
Fumagilin	May-19	64.618	35.382	N30
Fumagilin	May-19	79.641	20.359	N24
Fumagilin	May-19	84.3396	15.6604	N15
Fumagilin	May-19	61.0866	38.9134	N16
Fumagilin	May-19	53.6551	46.3449	N56
Fumagilin	May-19	68.0542	31.9458	N63
Fumagilin	May-19	81.4122	18.5878	N37
Fumagilin	May-19	90.8677	9.13225	N32
Fumagilin	May-19	89.7115	10.2885	N20
Fumagilin	May-19	8.9124	91.0876	N38
Fumagilin	May-19	57.1807	42.8193	X2
Fumagilin	May-19	11.7974	88.2026	N39
Fumagilin	May-19	98.7511	1.24893	N73
Fumagilin	May-19	86.4291	13.5709	N70
Fumagilin	May-19	98.2733	1.7267	N59
Fumagilin	May-19	58.2382	41.7618	N49
Fumagilin	May-19	66.7381	33.2619	N26
Fumagilin	May-19	91.3714	8.62859	N34
Fumagilin	May-19	49.0309	50.9691	N40
Fumagilin	May-19	83.5242	16.4758	N72
Fumagilin	May-19	55.1573	44.8427	N57
Fumagilin	May-19	91.2288	8.77118	N44
Fumagilin	May-19	81.9866	18.0134	N71
Fumagilin	May-19	60.8111	39.1889	N25
Fumagilin	May-19	93.6186	6.38142	N66
Fumagilin	May-19	82.2776	17.7224	N4
