# Supplementary material for: Fall Treatment with Fumagillin Contributes to an Overwinter Shift in Vairimorpha Species Prevalence in Honey Bee Colonies in Western Canada
Source: Life (Basel). 2024 Mar 12;14(3):373. doi: 10.3390/life14030373 (PMC10971274; doi:10.3390/life14030373)
Supplement: Supplementary file 1 [file life-14-00373-s001.zip › S6_thermodata.xlsx]

## Sheet: Sheet1
		Control-N1							Control-N13							Control-N19							Control-N31							Control-N36							Control-N42							Control-N43
day	date	Control N1	average	max	min	detrended	max	min	Control-n13	average	max	min	detrended	max	min	Control-n19	average	max	min	detrended	max	min	Control-n31	average	max	min	detrended	max	min	Control-n36	average	max	min	detrended	max	min	Control-n42	average	max	min	detrended	max	min	Control-n43	average	max	min	detrended	max
1	2021-10-12 12:36:00	26.5							33							30.5							31							31							33							33.5
1	2021-10-12 14:44:00	28							32.5							32							31.5							32.5							34							33.5
1	2021-10-12 16:52:00	29							33							33.5							32							32.5							34							34
1	2021-10-12 19:00:00	30							33.5							33.5							32.5							33							34.5							34
1	2021-10-12 21:08:00	30							33.5							34.5							32.5							33.5							35							34.5
1	2021-10-12 23:16:00	30.5							33.5							34.5							33							33.5							35							34.5
2	2021-10-13 01:24:00	30.5							34							34.5							33							33.5							35							34.5
2	2021-10-13 03:32:00	30							34							35							33.5							34							35							34.5
2	2021-10-13 05:40:00	30							34							34.5							33.5							34							35							35
2	2021-10-13 07:48:00	30							34							35							33.5							34							35.5							35
2	2021-10-13 09:56:00	29.5							34							35							33.5							34							35.5							35
2	2021-10-13 12:04:00	29	29.3333	28.5	29.3333	-0.333333	-0.5	-0.166667	33.5	33.5417	33.1667	33.5417	-0.0416667	-0.416667	0	35	34.75	34.75	34.875	0.25	-0.375	0.25	33.5	33.1667	32.8333	33.1667	0.333333	-0.416667	0.375	34	33.6667	33.6667	33.7083	0.333333	-0.708333	0.333333	35	35.2083	35.2083	35.375	-0.208333	-0.375	0.208333	35	34.75	34.75	34.875	0.25	-0.375
2	2021-10-13 14:12:00	29	29.1667			-0.166667			33.5	33.5			0			35	34.7917			0.208333			33.5	33.125			0.375			33.5	33.6667			-0.166667			35	35.25			-0.25			35	34.7917			0.208333
2	2021-10-13 16:20:00	28.5	28.9167			-0.416667			33	33.4167			-0.416667			34.5	34.8333			-0.333333			33	33.0833			-0.0833333			33.5	33.7083			-0.208333			35.5	35.2917			0.208333			34.5	34.8333			-0.333333
2	2021-10-13 18:28:00	28.5	28.7917			-0.291667			33	33.3333			-0.333333			34.5	34.8333			-0.333333			33	33			0			33	33.7083			-0.708333			35.5	35.3333			0.166667			35	34.875			0.125
2	2021-10-13 20:36:00	28.5	28.6667			-0.166667			33	33.25			-0.25			34.5	34.875			-0.375			32.5	32.9167			-0.416667			33.5	33.7083			-0.208333			35.5	35.375			0.125			34.5	34.875			-0.375
2	2021-10-13 22:44:00	28	28.5			-0.5			33	33.1667			-0.166667			35	34.875			0.125			32.5	32.8333			-0.333333			33.5	33.7083			-0.208333			35	35.375			-0.375			34.5	34.8333			-0.333333
3	2021-10-14 00:52:00	28.5	28.3333	26.9167	28.3333	0.166667	-0.708333	0.541667	33	33.0417	31.75	33.0417	-0.0416667	-0.875	0.5	35	34.875	34.2917	34.875	0.125	-0.458333	0.291667	32.5	32.7083	31.2917	32.7083	-0.208333	-0.458333	0.375	33.5	33.7083	33.7083	34.0833	-0.208333	-0.208333	0.291667	35.5	35.3333	34.6667	35.3333	0.166667	-0.416667	0.375	35	34.8333	34.625	34.8333	0.166667	-0.291667
3	2021-10-14 03:00:00	27.5	28.2083			-0.708333			33	32.9167			0.0833333			35	34.8333			0.166667			32.5	32.5833			-0.0833333			34	33.7083			0.291667			35.5	35.3333			0.166667			35	34.7917			0.208333
3	2021-10-14 05:08:00	28.5	28.0833			0.416667			33	32.7917			0.208333			35	34.7917			0.208333			32.5	32.4167			0.0833333			34	33.75			0.25			35.5	35.2917			0.208333			35	34.75			0.25
3	2021-10-14 07:16:00	28.5	27.9583			0.541667			33	32.6667			0.333333			35	34.75			0.25			32.5	32.2917			0.208333			34	33.7917			0.208333			35.5	35.2083			0.291667			35	34.75			0.25
3	2021-10-14 09:24:00	28	27.8333			0.166667			33	32.5			0.5			35	34.7083			0.291667			32.5	32.125			0.375			34	33.875			0.125			35.5	35.125			0.375			34.5	34.75			-0.25
3	2021-10-14 11:32:00	27.5	27.6667			-0.166667			32.5	32.3333			0.166667			35	34.7083			0.291667			32	32			0			34	33.9167			0.0833333			35	35.0417			-0.0416667			35	34.75			0.25
3	2021-10-14 13:40:00	27.5	27.5417			-0.0416667			32	32.2083			-0.208333			34.5	34.625			-0.125			32	31.875			0.125			34	33.9583			0.0416667			35	35			0			34.5	34.7917			-0.291667
3	2021-10-14 15:48:00	27.5	27.4167			0.0833333			32	32.0833			-0.0833333			34.5	34.5417			-0.0416667			31.5	31.75			-0.25			34	34			0			34.5	34.9167			-0.416667			34.5	34.75			-0.25
3	2021-10-14 17:56:00	27	27.3333			-0.333333			31.5	32			-0.5			34	34.4583			-0.458333			31.5	31.625			-0.125			34	34.0417			-0.0416667			34.5	34.8333			-0.333333			34.5	34.7083			-0.208333
3	2021-10-14 20:04:00	27	27.125			-0.125			31	31.875			-0.875			34	34.375			-0.375			31	31.4583			-0.458333			34	34.0417			-0.0416667			34.5	34.75			-0.25			35	34.6667			0.333333
3	2021-10-14 22:12:00	26.5	26.9167			-0.416667			31	31.75			-0.75			34.5	34.2917			0.208333			31	31.2917			-0.291667			34	34.0833			-0.0833333			34.5	34.6667			-0.166667			34.5	34.625			-0.125
4	2021-10-15 00:20:00	26.5	26.7917	25.875	26.7917	-0.291667	-1.04167	0.541667	31.5	31.625	30.3333	31.625	-0.125	-0.916667	0.708333	34	34.1667	33.7083	34.1667	-0.166667	-0.75	0.25	31	31.125	29.9583	31.125	-0.125	-0.583333	0.25	34	34.0833	34.0417	34.0833	-0.0833333	-0.541667	0.458333	34.5	34.5833	34.375	34.5833	-0.0833333	-0.416667	0.125	35	34.625	34.5	34.625	0.375	-0.0833333
4	2021-10-15 02:28:00	27	26.7083			0.291667			31.5	31.4583			0.0416667			34	34.0417			-0.0416667			31	30.9583			0.0416667			34	34.0833			-0.0833333			34.5	34.5417			-0.0416667			34.5	34.5833			-0.0833333
4	2021-10-15 04:36:00	26.5	26.5417			-0.0416667			32	31.2917			0.708333			34	33.9583			0.0416667			31	30.75			0.25			34.5	34.0417			0.458333			34.5	34.4583			0.0416667			34.5	34.5833			-0.0833333
4	2021-10-15 06:44:00	26	26.375			-0.375			31.5	31.125			0.375			34	33.875			0.125			30.5	30.5833			-0.0833333			34	34.0417			-0.0416667			34.5	34.4167			0.0833333			34.5	34.5833			-0.0833333
4	2021-10-15 08:52:00	26	26.2083			-0.208333			31.5	30.9583			0.541667			34	33.8333			0.166667			30.5	30.4167			0.0833333			34.5	34.0417			0.458333			34.5	34.4167			0.0833333			34.5	34.5833			-0.0833333
4	2021-10-15 11:00:00	26.5	26.0833			0.416667			31.5	30.8333			0.666667			33.5	33.75			-0.25			30.5	30.2917			0.208333			34	34.0417			-0.0416667			34.5	34.4167			0.0833333			34.5	34.5417			-0.0416667
4	2021-10-15 13:08:00	26.5	25.9583			0.541667			30.5	30.7083			-0.208333			33.5	33.7083			-0.208333			30	30.1667			-0.166667			34	34.0417			-0.0416667			34.5	34.4167			0.0833333			34.5	34.5417			-0.0416667
4	2021-10-15 15:16:00	25.5	25.9167			-0.416667			30	30.5833			-0.583333			33.5	33.75			-0.25			29.5	30.0833			-0.583333			33.5	34.0417			-0.541667			34	34.4167			-0.416667			34.5	34.5			0
4	2021-10-15 17:24:00	25.5	25.875			-0.375			30	30.5417			-0.541667			33.5	33.75			-0.25			29.5	30			-0.5			34	34.0833			-0.0833333			34	34.4167			-0.416667			34.5	34.5			0
4	2021-10-15 19:32:00	25	25.9167			-0.916667			29.5	30.4167			-0.916667			33.5	33.75			-0.25			29.5	29.9583			-0.458333			34	34.0417			-0.0416667			34.5	34.4167			0.0833333			34.5	34.5			0
4	2021-10-15 21:40:00	25.5	25.9583			-0.458333			29.5	30.375			-0.875			33	33.75			-0.75			29.5	29.9583			-0.458333			34	34.0833			-0.0833333			34.5	34.4167			0.0833333			34.5	34.5			0
4	2021-10-15 23:48:00	25	26.0417			-1.04167			29.5	30.3333			-0.833333			34	33.75			0.25			29.5	29.9583			-0.458333			34	34.0833			-0.0833333			34.5	34.375			0.125			34.5	34.5			0
5	2021-10-16 01:56:00	26	26.0417	26	27.75	-0.0416667	-1.16667	0.958333	30	30.2083	30	30.2083	-0.208333	-0.583333	0.833333	34.5	33.8333	33.8333	34.0833	0.666667	-0.583333	0.666667	30	29.9167	29.9167	31.2083	0.0833333	-0.5	0.5	34	34.0833	34.0833	34.4167	-0.0833333	-0.375	0.375	34.5	34.3333	34.3333	34.375	0.166667	-0.375	0.166667	34.5	34.5417	34.5417	34.75	-0.0416667	-0.25
5	2021-10-16 04:04:00	26.5	26			0.5			31	30.1667			0.833333			34	33.9167			0.0833333			30	29.9167			0.0833333			34.5	34.125			0.375			34.5	34.3333			0.166667			34.5	34.5417			-0.0416667
5	2021-10-16 06:12:00	27	26.0417			0.958333			30.5	30.1667			0.333333			34	33.9583			0.0416667			30.5	30			0.5			34	34.1667			-0.166667			34.5	34.3333			0.166667			34.5	34.5833			-0.0833333
5	2021-10-16 08:20:00	26.5	26.2083			0.291667			31	30.1667			0.833333			34	33.9583			0.0416667			30.5	30.0833			0.416667			34.5	34.2083			0.291667			34.5	34.375			0.125			34.5	34.5833			-0.0833333
5	2021-10-16 10:28:00	27	26.4167			0.583333			31	30.1667			0.833333			34	33.9583			0.0416667			30.5	30.2083			0.291667			34.5	34.25			0.25			34	34.375			-0.375			34.5	34.5833			-0.0833333
5	2021-10-16 12:36:00	26.5	26.625			-0.125			30	30.1667			-0.166667			34.5	34			0.5			30	30.3333			-0.333333			34	34.2917			-0.291667			34	34.375			-0.375			35	34.5833			0.416667
5	2021-10-16 14:44:00	26	26.9167			-0.916667			30	30.1667			-0.166667			34.5	34			0.5			30	30.5			-0.5			34.5	34.3333			0.166667			34.5	34.375			0.125			34.5	34.5833			-0.0833333
5	2021-10-16 16:52:00	26	27.1667			-1.16667			30	30.1667			-0.166667			34	34			0			30.5	30.6667			-0.166667			34	34.375			-0.375			34	34.375			-0.375			35	34.625			0.375
5	2021-10-16 19:00:00	27.5	27.375			0.125			30	30.125			-0.125			33.5	34.0417			-0.541667			30.5	30.875			-0.375			34.5	34.375			0.125			34.5	34.375			0.125			34.5	34.6667			-0.166667
5	2021-10-16 21:08:00	27.5	27.5			0			29.5	30.0833			-0.583333			33.5	34.0417			-0.541667			31	31.0417			-0.0416667			34.5	34.4167			0.0833333			34.5	34.375			0.125			34.5	34.7083			-0.208333
5	2021-10-16 23:16:00	28	27.75			0.25			29.5	30			-0.5			33.5	34.0833			-0.583333			31	31.2083			-0.208333			34.5	34.4167			0.0833333			34.5	34.375			0.125			34.5	34.75			-0.25
6	2021-10-17 01:24:00	28.5	27.9167	27.9167	32	0.583333	-1.29167	1.5	29.5	29.9167	29.9167	30.875	-0.416667	-0.416667	0.541667	34	34.125	33.875	34.125	-0.125	-0.458333	0.5	31.5	31.375	31.375	33	0.125	-0.416667	0.666667	34.5	34.4167	34.4167	34.625	0.0833333	-0.125	0.0833333	34.5	34.4167	34.4167	34.75	0.0833333	-0.25	0.333333	34.5	34.75	34.75	34.9167	-0.25	-0.375
6	2021-10-17 03:32:00	29	28.125			0.875			30	29.9167			0.0833333			34.5	34.0833			0.416667			32	31.5833			0.416667			34.5	34.4583			0.0416667			34.5	34.4583			0.0416667			35	34.75			0.25
6	2021-10-17 05:40:00	29	28.4583			0.541667			30.5	29.9583			0.541667			34.5	34.0417			0.458333			32.5	31.8333			0.666667			34.5	34.4583			0.0416667			34.5	34.5			0			35	34.7917			0.208333
6	2021-10-17 07:48:00	28.5	28.9583			-0.458333			30	30			0			34	34			0			32.5	32			0.5			34.5	34.5			0			34.5	34.5833			-0.0833333			35	34.7917			0.208333
6	2021-10-17 09:56:00	29.5	29.375			0.125			30	30.0417			-0.0416667			34.5	34			0.5			32.5	32.1667			0.333333			34.5	34.5			0			34.5	34.5833			-0.0833333			35	34.8333			0.166667
6	2021-10-17 12:04:00	29	29.875			-0.875			30	30.125			-0.125			34.5	34			0.5			32.5	32.3333			0.166667			34.5	34.5			0			34.5	34.5833			-0.0833333			34.5	34.875			-0.375
6	2021-10-17 14:12:00	29	30.2917			-1.29167			30	30.25			-0.25			34	34			0			32.5	32.5417			-0.0416667			34.5	34.5			0			34.5	34.625			-0.125			35	34.875			0.125
6	2021-10-17 16:20:00	30	30.6667			-0.666667			30.5	30.4167			0.0833333			34	33.9583			0.0416667			33	32.7083			0.291667			34.5	34.5417			-0.0416667			35	34.6667			0.333333			35	34.9167			0.0833333
6	2021-10-17 18:28:00	32	31.0417			0.958333			30.5	30.5833			-0.0833333			33.5	33.9583			-0.458333			32.5	32.8333			-0.333333			34.5	34.5833			-0.0833333			35	34.7083			0.291667			35	34.9167			0.0833333
6	2021-10-17 20:36:00	32.5	31.4583			1.04167			30.5	30.7083			-0.208333			33.5	33.875			-0.375			32.5	32.9167			-0.416667			34.5	34.625			-0.125			34.5	34.75			-0.25			35	34.9167			0.0833333
6	2021-10-17 22:44:00	33.5	32			1.5			30.5	30.875			-0.375			33.5	33.875			-0.375			33	33			0			34.5	34.625			-0.125			34.5	34.75			-0.25			35	34.9167			0.0833333
7	2021-10-18 00:52:00	33	32.375	31.375	33.0417	0.625	-1.375	2	31	31.0417	30.4167	31.2917	-0.0416667	-0.416667	0.75	33.5	33.7917	33.4167	33.7917	-0.291667	-0.458333	0.791667	33.5	33.0833	32.875	33.1667	0.416667	-0.541667	0.416667	34.5	34.625	34.0833	34.625	-0.125	-0.375	0.458333	35	34.75	34.2917	34.75	0.25	-0.416667	0.708333	34.5	34.9167	34.6667	34.9583	-0.416667	-0.416667
7	2021-10-18 03:00:00	33	32.7083			0.291667			31.5	31.1667			0.333333			33.5	33.75			-0.25			33.5	33.125			0.375			35	34.625			0.375			35	34.75			0.25			35	34.9583			0.0416667
7	2021-10-18 05:08:00	33.5	32.9583			0.541667			32	31.25			0.75			34.5	33.7083			0.791667			33.5	33.1667			0.333333			35	34.5833			0.416667			35	34.75			0.25			35	34.9583			0.0416667
7	2021-10-18 07:16:00	34	33.0417			0.958333			32	31.2917			0.708333			33.5	33.6667			-0.166667			33.5	33.125			0.375			35	34.5417			0.458333			35	34.7083			0.291667			35	34.9583			0.0416667
7	2021-10-18 09:24:00	35	33			2			32	31.2917			0.708333			34	33.625			0.375			33.5	33.125			0.375			34.5	34.5			0			34.5	34.625			-0.125			35	34.9167			0.0833333
7	2021-10-18 11:32:00	34	32.875			1.125			32	31.2917			0.708333			33.5	33.5833			-0.0833333			33.5	33.125			0.375			34.5	34.4583			0.0416667			34.5	34.5833			-0.0833333			35	34.875			0.125
7	2021-10-18 13:40:00	33	32.6667			0.333333			31.5	31.25			0.25			34	33.5833			0.416667			33	33.125			-0.125			34.5	34.4167			0.0833333			34.5	34.625			-0.125			35	34.8333			0.166667
7	2021-10-18 15:48:00	32	32.5			-0.5			31	31.1667			-0.166667			33.5	33.5417			-0.0416667			33	33.0833			-0.0833333			34	34.375			-0.375			34.5	34.5833			-0.0833333			35	34.8333			0.166667
7	2021-10-18 17:56:00	31	32.375			-1.375			31	31.0417			-0.0416667			33.5	33.5417			-0.0416667			32.5	33.0417			-0.541667			34	34.2917			-0.291667			34.5	34.5			0			35	34.7917			0.208333
7	2021-10-18 20:04:00	31.5	32.125			-0.625			30.5	30.8333			-0.333333			33	33.4583			-0.458333			32.5	33			-0.5			34	34.2083			-0.208333			34	34.4167			-0.416667			34.5	34.75			-0.25
7	2021-10-18 22:12:00	31	31.8333			-0.833333			30.5	30.6667			-0.166667			33	33.4583			-0.458333			32.5	32.9583			-0.458333			34	34.125			-0.125			34	34.3333			-0.333333			34.5	34.7083			-0.208333
8	2021-10-19 00:20:00	31	31.375	29.4583	31.375	-0.375	-1	1.04167	30	30.4167	27.4167	30.4167	-0.416667	-0.541667	0.75	33.5	33.4167	32.5	33.4167	0.0833333	-0.625	0.541667	33	32.875	31.7083	32.875	0.125	-0.833333	0.583333	34	34.0833	33.375	34.0833	-0.0833333	-0.416667	0.333333	35	34.2917	33.2083	34.2917	0.708333	-0.5	0.708333	34.5	34.6667	33.7083	34.6667	-0.166667	-0.416667
8	2021-10-19 02:28:00	31	30.9583			0.0416667			30	30.125			-0.125			33	33.375			-0.375			33	32.75			0.25			34	34.0417			-0.0416667			34.5	34.2083			0.291667			34.5	34.5833			-0.0833333
8	2021-10-19 04:36:00	31.5	30.625			0.875			30	29.8333			0.166667			33.5	33.25			0.25			33	32.6667			0.333333			34	33.9583			0.0416667			34	34.125			-0.125			34.5	34.5			0
8	2021-10-19 06:44:00	30.5	30.4167			0.0833333			29.5	29.5417			-0.0416667			33.5	33.1667			0.333333			33	32.5417			0.458333			34	33.9167			0.0833333			34	34			0			34.5	34.375			0.125
8	2021-10-19 08:52:00	30.5	30.25			0.25			30	29.25			0.75			33.5	33.0417			0.458333			33	32.4167			0.583333			34	33.8333			0.166667			34	33.9167			0.0833333			34.5	34.25			0.25
8	2021-10-19 11:00:00	29.5	30.1667			-0.666667			29	28.9583			0.0416667			33.5	32.9583			0.541667			32.5	32.2917			0.208333			34	33.75			0.25			34	33.875			0.125			34.5	34.1667			0.333333
8	2021-10-19 13:08:00	29	30			-1			28.5	28.625			-0.125			33	32.875			0.125			32	32.2083			-0.208333			34	33.6667			0.333333			33.5	33.7917			-0.291667			34	34.0833			-0.0833333
8	2021-10-19 15:16:00	29	29.9167			-0.916667			28	28.3333			-0.333333			32.5	32.7917			-0.291667			32	32.0833			-0.0833333			33.5	33.5833			-0.0833333			33.5	33.625			-0.125			34	34			0
8	2021-10-19 17:24:00	29.5	29.7917			-0.291667			27.5	28.0417			-0.541667			32.5	32.75			-0.25			31.5	31.9583			-0.458333			33.5	33.5			0			33	33.5			-0.5			33.5	33.9167			-0.416667
8	2021-10-19 19:32:00	29	29.5833			-0.583333			27.5	27.7083			-0.208333			32	32.625			-0.625			31	31.8333			-0.833333			33	33.4167			-0.416667			33.5	33.375			0.125			33.5	33.8333			-0.333333
8	2021-10-19 21:40:00	30.5	29.4583			1.04167			27	27.4167			-0.416667			32	32.5			-0.5			31	31.7083			-0.708333			33	33.375			-0.375			33.5	33.2083			0.291667			33.5	33.7083			-0.208333
8	2021-10-19 23:48:00	29	29.2917	26	29.2917	-0.291667	-0.958333	0.875	26.5	27.0417	23	27.0417	-0.541667	-0.541667	0.5	32	32.375	30.8333	32.375	-0.375	-0.458333	0.416667	31.5	31.5417	30.2917	31.5417	-0.0416667	-1.08333	0.541667	33	33.2917	31.8333	33.2917	-0.291667	-0.625	0.75	33	33.0417	28.1667	33.0417	-0.0416667	-0.125	0.375	33.5	33.5833	31.3333	33.5833	-0.0833333	-0.583333
9	2021-10-20 01:56:00	30	29.125			0.875			26.5	26.7083			-0.208333			32.5	32.2083			0.291667			31.5	31.4167			0.0833333			33	33.1667			-0.166667			33	32.8333			0.166667			33.5	33.4583			0.0416667
9	2021-10-20 04:04:00	29.5	28.9167			0.583333			26.5	26.375			0.125			32.5	32.0833			0.416667			31.5	31.2917			0.208333			33	33.0417			-0.0416667			33	32.625			0.375			33.5	33.3333			0.166667
9	2021-10-20 06:12:00	29	28.7083			0.291667			26	26.0417			-0.0416667			32	31.9583			0.0416667			31.5	31.125			0.375			33	32.9167			0.0833333			32.5	32.375			0.125			33.5	33.1667			0.333333
9	2021-10-20 08:20:00	29	28.4167			0.583333			26	25.75			0.25			32	31.8333			0.166667			31.5	30.9583			0.541667			33.5	32.75			0.75			32	32.125			-0.125			33	33			0
9	2021-10-20 10:28:00	28.5	28.1667			0.333333			25.5	25.4583			0.0416667			32	31.7083			0.291667			31	30.875			0.125			33	32.625			0.375			32	31.75			0.25			33	32.7917			0.208333
9	2021-10-20 12:36:00	27.5	27.75			-0.25			25	25.1667			-0.166667			31.5	31.5833			-0.0833333			31	30.7917			0.208333			32.5	32.5417			-0.0416667			31.5	31.3333			0.166667			33	32.5833			0.416667
9	2021-10-20 14:44:00	26.5	27.4583			-0.958333			24.5	24.875			-0.375			31.5	31.4583			0.0416667			30.5	30.75			-0.25			32.5	32.4167			0.0833333			31	30.875			0.125			32.5	32.4167			0.0833333
9	2021-10-20 16:52:00	26.5	27.0417			-0.541667			24	24.5			-0.5			31	31.2917			-0.291667			30	30.625			-0.625			32	32.2917			-0.291667			30.5	30.3333			0.166667			32	32.1667			-0.166667
9	2021-10-20 19:00:00	26	26.6667			-0.666667			24	24.125			-0.125			31	31.125			-0.125			29.5	30.5833			-1.08333			31.5	32.125			-0.625			30	29.7083			0.291667			31.5	31.8333			-0.333333
9	2021-10-20 21:08:00	26	26.3333			-0.333333			24	23.5833			0.416667			30.5	30.9583			-0.458333			30	30.4583			-0.458333			31.5	32			-0.5			29	28.9167			0.0833333			31	31.5833			-0.583333
9	2021-10-20 23:16:00	25.5	26			-0.5			23.5	23			0.5			30.5	30.8333			-0.333333			30	30.2917			-0.291667			32	31.8333			0.166667			28.5	28.1667			0.333333			31	31.3333			-0.333333
10	2021-10-21 01:24:00	25.5	25.6667	23.9583	25.6667	-0.166667	-0.416667	0.208333	23	22.375	15.1667	22.375	0.625	-1.5	0.958333	30.5	30.7083	29.375	30.7083	-0.208333	-0.875	0.541667	31	30.2083	28.5833	30.2083	0.791667	-0.583333	1.04167	31.5	31.6667	29.7083	31.6667	-0.166667	-0.791667	0.583333	27.5	27.2917	22.4583	27.2917	0.208333	-2.375	0.541667	31.5	31.0417	28.75	31.0417	0.458333	-1
10	2021-10-21 03:32:00	25	25.4167			-0.416667			22	21.75			0.25			30.5	30.5833			-0.0833333			30	30.0833			-0.0833333			31.5	31.5			0			26.5	26.4583			0.0416667			30.5	30.7083			-0.208333
10	2021-10-21 05:40:00	25	25.25			-0.25			22	21.0417			0.958333			30.5	30.4583			0.0416667			31	29.9583			1.04167			31	31.25			-0.25			25.5	25.6667			-0.166667			29.5	30.3333			-0.833333
10	2021-10-21 07:48:00	25	25.0833			-0.0833333			19.5	20.375			-0.875			30	30.2917			-0.291667			30	29.8333			0.166667			31.5	31.0833			0.416667			23	25			-2			30.5	30			0.5
10	2021-10-21 09:56:00	25	24.9167			0.0833333			19	19.7083			-0.708333			30.5	30.125			0.375			29.5	29.75			-0.25			31.5	30.9167			0.583333			23	24.375			-1.375			30	29.7083			0.291667
10	2021-10-21 12:04:00	24.5	24.75			-0.25			18	19.0417			-1.04167			30.5	29.9583			0.541667			30	29.5833			0.416667			31	30.75			0.25			21.5	23.875			-2.375			29.5	29.4583			0.0416667
10	2021-10-21 14:12:00	24.5	24.5833			-0.0833333			17.5	18.2917			-0.791667			30	29.8333			0.166667			29.5	29.4167			0.0833333			30.5	30.5			0			21.5	23.4583			-1.95833			29	29.25			-0.25
10	2021-10-21 16:20:00	24.5	24.4167			0.0833333			16	17.5			-1.5			30	29.6667			0.333333			29	29.1667			-0.166667			29.5	30.2917			-0.791667			21.5	23.0833			-1.58333			28	29			-1
10	2021-10-21 18:28:00	24.5	24.2917			0.208333			16	16.75			-0.75			29	29.5417			-0.541667			28.5	29.0417			-0.541667			30	30.0833			-0.0833333			22.5	22.7917			-0.291667			28	28.875			-0.875
10	2021-10-21 20:36:00	24	24.125			-0.125			16	15.875			0.125			29	29.4167			-0.416667			28.5	28.7917			-0.291667			29.5	29.9583			-0.458333			22.5	22.5417			-0.0416667			28	28.9167			-0.916667
10	2021-10-21 22:44:00	24	23.9583			0.0416667			16	15.1667			0.833333			28.5	29.375			-0.875			28	28.5833			-0.583333			29.5	29.7083			-0.208333			23	22.4583			0.541667			28	28.75			-0.75
11	2021-10-22 00:52:00	23.5	23.7917	22.75	23.7917	-0.291667	-0.458333	0.375	14.5	14.5417	9.66667	14.5417	-0.0416667	-1.83333	1.375	29	29.25	28.6667	29.25	-0.25	-0.666667	0.625	28	28.4167	27.0833	28.4167	-0.416667	-0.583333	0.5	29	29.4583	27.125	29.4583	-0.458333	-0.458333	0.708333	23.5	22.3333	17.0417	22.3333	1.16667	-0.458333	1.16667	28.5	28.7083	24.2917	28.7083	-0.208333	-3.54167
11	2021-10-22 03:00:00	23.5	23.7083			-0.208333			13.5	14.0417			-0.541667			28.5	29.125			-0.625			28	28.2083			-0.208333			29	29.2083			-0.208333			23	22.2083			0.791667			28.5	28.5833			-0.0833333
11	2021-10-22 05:08:00	23.5	23.5833			-0.0833333			13	13.5833			-0.583333			29	29.0417			-0.0416667			28.5	28			0.5			29	28.9583			0.0416667			23	22.0417			0.958333			29	28.2083			0.791667
11	2021-10-22 07:16:00	23	23.4583			-0.458333			11.5	13.25			-1.75			29	28.9167			0.0833333			28	27.8333			0.166667			29.5	28.7917			0.708333			22.5	21.8333			0.666667			30	27.875			2.125
11	2021-10-22 09:24:00	23	23.3333			-0.333333			11	12.8333			-1.83333			29.5	28.875			0.625			27.5	27.75			-0.25			28.5	28.5417			-0.0416667			22	21.5			0.5			28.5	27.2917			1.20833
11	2021-10-22 11:32:00	23	23.25			-0.25			11.5	12.3333			-0.833333			29	28.7917			0.208333			27.5	27.5833			-0.0833333			28.5	28.3333			0.166667			21.5	21.0833			0.416667			29.5	26.875			2.625
11	2021-10-22 13:40:00	23.5	23.125			0.375			12	11.75			0.25			29	28.75			0.25			27.5	27.4583			0.0416667			28	28.125			-0.125			20	20.4583			-0.458333			28	26.125			1.875
11	2021-10-22 15:48:00	23	23.0417			-0.0416667			12	11.2083			0.791667			29	28.7083			0.291667			27	27.375			-0.375			27.5	27.9583			-0.458333			19.5	19.7083			-0.208333			24.5	25.5833			-1.08333
11	2021-10-22 17:56:00	23	22.9583			0.0416667			12	10.625			1.375			28.5	28.7083			-0.208333			27	27.2917			-0.291667			27.5	27.7083			-0.208333			19	18.875			0.125			24	24.7083			-0.708333
11	2021-10-22 20:04:00	23	22.8333			0.166667			11	10.0833			0.916667			28.5	28.6667			-0.166667			27.5	27.1667			0.333333			27	27.4583			-0.458333			18.5	17.9583			0.541667			21	24.5417			-3.54167
11	2021-10-22 22:12:00	23	22.75			0.25			10	9.66667			0.333333			28	28.6667			-0.666667			26.5	27.0833			-0.583333			27	27.125			-0.125			17.5	17.0417			0.458333			23	24.2917			-1.29167
12	2021-10-23 00:20:00	22.5	22.6667	21.0833	22.6667	-0.166667	-0.333333	0.208333	9	9.29167	7.70833	9.29167	-0.291667	-2.16667	1.25	28	28.625	27.5	28.625	-0.625	-0.625	0.833333	26.5	27.0417	26.3333	27.0417	-0.541667	-0.541667	0.916667	27	26.875	24.2083	26.875	0.125	-0.416667	0.375	15.5	16.1667	11.5417	16.1667	-0.666667	-2.08333	0.666667	19	24.0833	23.0417	24.875	-5.08333	-10.875
12	2021-10-23 02:28:00	22.5	22.5833			-0.0833333			8	8.95833			-0.958333			28.5	28.5833			-0.0833333			27	26.9583			0.0416667			27	26.625			0.375			14.5	15.3333			-0.833333			22	23.9167			-1.91667
12	2021-10-23 04:36:00	22.5	22.4167			0.0833333			6.5	8.66667			-2.16667			28.5	28.5			0			27	26.9167			0.0833333			26	26.375			-0.375			13	14.6667			-1.66667			18	23.7083			-5.70833
12	2021-10-23 06:44:00	22	22.2917			-0.291667			6.5	8.41667			-1.91667			28.5	28.375			0.125			27	26.9583			0.0416667			26	26.1667			-0.166667			12	14.0833			-2.08333			27	23.875			3.125
12	2021-10-23 08:52:00	22	22.125			-0.125			6.5	8.125			-1.625			29	28.2917			0.708333			27	26.875			0.125			25.5	25.9167			-0.416667			11.5	13.5			-2			27	23.625			3.375
12	2021-10-23 11:00:00	22	21.9583			0.0416667			6.5	7.91667			-1.41667			29	28.1667			0.833333			27	26.7917			0.208333			25.5	25.6667			-0.166667			11.5	12.9583			-1.45833			26	23.0417			2.95833
12	2021-10-23 13:08:00	22	21.7917			0.208333			7.5	7.75			-0.25			28.5	28.0833			0.416667			26.5	26.75			-0.25			25.5	25.4167			0.0833333			11.5	12.4583			-0.958333			27.5	23.125			4.375
12	2021-10-23 15:16:00	21.5	21.6667			-0.166667			8.5	7.70833			0.791667			28	28			0			27	26.7083			0.291667			25	25.125			-0.125			12	12.125			-0.125			25.5	23.8333			1.66667
12	2021-10-23 17:24:00	21.5	21.5			0			9	7.75			1.25			27.5	27.875			-0.375			27.5	26.5833			0.916667			25	24.8333			0.166667			12.5	11.8333			0.666667			26.5	24.2083			2.29167
12	2021-10-23 19:32:00	21	21.3333			-0.333333			8.5	7.91667			0.583333			27.5	27.75			-0.25			26	26.5			-0.5			24.5	24.625			-0.125			12	11.6667			0.333333			21	24.875			-3.875
12	2021-10-23 21:40:00	21	21.2083			-0.208333			8.5	8.08333			0.416667			27	27.625			-0.625			26.5	26.4167			0.0833333			24	24.375			-0.375			12	11.5833			0.416667			14	24.875			-10.875
12	2021-10-23 23:48:00	21	21.0833			-0.0833333			8	8.29167			-0.291667			27	27.5			-0.5			26	26.3333			-0.333333			24	24.2083			-0.208333			11.5	11.5417			-0.0416667			24	24.8333			-0.833333
13	2021-10-24 01:56:00	21	20.9583	20.0417	20.9583	0.0416667	-0.333333	0.166667	8.5	8.5	8.5	9.20833	0	-0.208333	0.375	27	27.375	26.9583	27.375	-0.375	-0.541667	0.5	26	26.25	26.0417	26.9167	-0.25	-0.833333	0.208333	23.5	24	22.7083	24	-0.5	-0.5	0.208333	11.5	11.5	10.75	11.5	0	-0.458333	0.25	27.5	24.7917	24.5833	26.4583	2.70833	-1.125
13	2021-10-24 04:04:00	20.5	20.8333			-0.333333			8.5	8.625			-0.125			27	27.25			-0.25			25.5	26.1667			-0.666667			23.5	23.7917			-0.291667			11	11.4583			-0.458333			26.5	24.6667			1.83333
13	2021-10-24 06:12:00	20.5	20.7083			-0.208333			8.5	8.66667			-0.166667			27	27.1667			-0.166667			26	26.0833			-0.0833333			23.5	23.625			-0.125			11	11.375			-0.375			26	24.625			1.375
13	2021-10-24 08:20:00	20.5	20.5833			-0.0833333			8.5	8.70833			-0.208333			27	27.125			-0.125			26	26.0417			-0.0416667			23	23.4583			-0.458333			11	11.25			-0.25			27	24.5833			2.41667
13	2021-10-24 10:28:00	20.5	20.5			0			9	8.79167			0.208333			27.5	27.0417			0.458333			26	26.125			-0.125			23.5	23.3333			0.166667			11	11.1667			-0.166667			26.5	25			1.5
13	2021-10-24 12:36:00	20.5	20.4167			0.0833333			9	8.875			0.125			27.5	27			0.5			26	26.1667			-0.166667			23	23.2083			-0.208333			11	11.0833			-0.0833333			25.5	25.9583			-0.458333
13	2021-10-24 14:44:00	20.5	20.3333			0.166667			9	9			0			27	27			0			25.5	26.3333			-0.833333			23	23.0833			-0.0833333			11	11.0417			-0.0416667			26	26.1667			-0.166667
13	2021-10-24 16:52:00	20	20.25			-0.25			9	9.08333			-0.0833333			27	26.9583			0.0416667			26	26.5417			-0.541667			23	23			0			11	10.9583			0.0416667			25	26.125			-1.125
13	2021-10-24 19:00:00	20	20.2083			-0.208333			9.5	9.125			0.375			27	27			0			27	26.7917			0.208333			23	22.9167			0.0833333			11	10.9167			0.0833333			26	26.25			-0.25
13	2021-10-24 21:08:00	20	20.125			-0.125			9.5	9.16667			0.333333			26.5	27			-0.5			27	26.875			0.125			23	22.7917			0.208333			11	10.8333			0.166667			26	26.3333			-0.333333
13	2021-10-24 23:16:00	20	20.0417			-0.0416667			9.5	9.20833			0.291667			26.5	27.0417			-0.541667			27	26.9167			0.0833333			22.5	22.7083			-0.208333			11	10.75			0.25			25.5	26.4583			-0.958333
14	2021-10-25 01:24:00	20	19.9583	19.5417	19.9583	0.0416667	-0.291667	0.375	9.5	9.25	9.25	10.7917	0.25	-0.583333	0.333333	27	27.0417	27	27.125	-0.0416667	-0.5	0.5	28	26.875	26.25	27.4167	1.125	-1.91667	1.66667	22.5	22.5833	21.9583	22.5833	-0.0833333	-0.458333	0.0833333	11	10.7083	10.6667	11.4583	0.291667	-0.708333	0.291667	26.5	26.625	26.625	27.0833	-0.125	-1
14	2021-10-25 03:32:00	20	19.875			0.125			9.5	9.29167			0.208333			26.5	27			-0.5			28.5	26.9583			1.54167			22.5	22.5			0			10.5	10.6667			-0.166667			27	26.8333			0.166667
14	2021-10-25 05:40:00	20	19.8333			0.166667			9	9.375			-0.375			27.5	27			0.5			28.5	27.1667			1.33333			22.5	22.4167			0.0833333			10.5	10.6667			-0.166667			28	26.8333			1.16667
14	2021-10-25 07:48:00	19.5	19.7917			-0.291667			9	9.5			-0.5			27	27			0			27	27.375			-0.375			22	22.2917			-0.291667			10	10.6667			-0.666667			27	26.9583			0.0416667
14	2021-10-25 09:56:00	19.5	19.75			-0.25			9	9.58333			-0.583333			27.5	27			0.5			26.5	27.375			-0.875			22	22.2083			-0.208333			10	10.7083			-0.708333			28.5	27			1.5
14	2021-10-25 12:04:00	19.5	19.7083			-0.208333			9.5	9.66667			-0.166667			27.5	27.0417			0.458333			25.5	27.4167			-1.91667			22	22.125			-0.125			10.5	10.75			-0.25			28.5	27.0417			1.45833
14	2021-10-25 14:12:00	19.5	19.6667			-0.166667			9.5	9.79167			-0.291667			27	27.0833			-0.0833333			27	27.4167			-0.416667			22	22.0417			-0.0416667			10.5	10.8333			-0.333333			28	27.0833			0.916667
14	2021-10-25 16:20:00	20	19.625			0.375			10	9.95833			0.0416667			27	27.0833			-0.0833333			28	27.1667			0.833333			22	22			0			11	10.9167			0.0833333			26	27			-1
14	2021-10-25 18:28:00	19.5	19.5833			-0.0833333			10.5	10.1667			0.333333			27	27.125			-0.125			28.5	26.8333			1.66667			21.5	21.9583			-0.458333			11	11.0417			-0.0416667			26.5	26.875			-0.375
14	2021-10-25 20:36:00	19.5	19.5417			-0.0416667			10.5	10.4583			0.0416667			27	27.0833			-0.0833333			27	26.5			0.5			22	21.9583			0.0416667			11.5	11.2083			0.291667			26.5	26.7083			-0.208333
14	2021-10-25 22:44:00	19.5	19.5417			-0.0416667			10.5	10.7917			-0.291667			27	27.125			-0.125			27.5	26.25			1.25			22	21.9583			0.0416667			11.5	11.4583			0.0416667			26.5	26.7083			-0.208333
15	2021-10-26 00:52:00	19.5	19.5417	19.5417	20.0417	-0.0416667	-0.208333	0.208333	11	11.1667	11.1667	15.7083	-0.166667	-0.166667	0.458333	27	27.125	27.125	27.5417	-0.125	-1.04167	1.66667	27	26.0417	24.5	26.0417	0.958333	-1.25	0.958333	21.5	21.9583	21.9583	22.4167	-0.458333	-0.458333	0.5	12	11.75	11.75	15.6667	0.25	-0.291667	0.333333	26	26.4583	25.7917	26.5417	-0.458333	-1.375
15	2021-10-26 03:00:00	19.5	19.5417			-0.0416667			11.5	11.5			0			27	27.25			-0.25			25	25.9583			-0.958333			22	22			0			12	12			0			25.5	26.5417			-1.04167
15	2021-10-26 05:08:00	19.5	19.5417			-0.0416667			12	11.875			0.125			27	27.375			-0.375			24.5	25.75			-1.25			22	22			0			12	12.2917			-0.291667			25.5	26.5417			-1.04167
15	2021-10-26 07:16:00	19.5	19.5417			-0.0416667			12.5	12.25			0.25			27	27.4583			-0.458333			24.5	25.4583			-0.958333			22.5	22			0.5			12.5	12.5833			-0.0833333			26	26.4583			-0.458333
15	2021-10-26 09:24:00	19.5	19.5833			-0.0833333			13	12.625			0.375			27.5	27.4167			0.0833333			24	25.125			-1.125			22	22.0833			-0.0833333			13	12.9167			0.0833333			27	26.2917			0.708333
15	2021-10-26 11:32:00	19.5	19.625			-0.125			13.5	13.0417			0.458333			27.5	27.375			0.125			24	24.9167			-0.916667			22	22.0833			-0.0833333			13.5	13.25			0.25			25.5	26.125			-0.625
15	2021-10-26 13:40:00	19.5	19.6667			-0.166667			13.5	13.5			0			29	27.3333			1.66667			24.5	24.6667			-0.166667			22.5	22.0833			0.416667			13.5	13.625			-0.125			29.5	25.9583			3.54167
15	2021-10-26 15:48:00	19.5	19.7083			-0.208333			14	13.9583			0.0416667			28.5	27.25			1.25			24.5	24.5			0			22	22.1667			-0.166667			14	14			0			28	25.875			2.125
15	2021-10-26 17:56:00	20	19.7917			0.208333			14.5	14.4167			0.0833333			28	27.3333			0.666667			24.5	24.5			0			22	22.2083			-0.208333			14.5	14.375			0.125			25	25.875			-0.875
15	2021-10-26 20:04:00	20	19.875			0.125			15	14.875			0.125			26.5	27.375			-0.875			24.5	24.5417			-0.0416667			22.5	22.25			0.25			15	14.8333			0.166667			24.5	25.875			-1.375
15	2021-10-26 22:12:00	20	19.9583			0.0416667			15.5	15.2917			0.208333			26.5	27.4167			-0.916667			24.5	24.5833			-0.0833333			22	22.2917			-0.291667			15.5	15.25			0.25			24.5	25.8333			-1.33333
16	2021-10-27 00:20:00	20	20.0417	20.0417	20.9167	-0.0416667	-0.166667	0.333333	16	15.7083	15.7083	18.6667	0.291667	0	0.625	26.5	27.5417	26.25	27.5833	-1.04167	-1.58333	2.08333	24.5	24.6667	24.6667	25.1667	-0.166667	-0.583333	0.25	22	22.4167	22.4167	23.8333	-0.416667	-0.416667	0.583333	16	15.6667	15.6667	20.3333	0.333333	-0.0416667	0.666667	24.5	25.7917	25.375	25.875	-1.29167	-1.29167
16	2021-10-27 02:28:00	20	20.1667			-0.166667			16.5	16.0833			0.416667			26	27.5833			-1.58333			25	24.75			0.25			22.5	22.5417			-0.0416667			16.5	16.0833			0.416667			25	25.875			-0.875
16	2021-10-27 04:36:00	20.5	20.2917			0.208333			17	16.5			0.5			28	27.4167			0.583333			25	24.7917			0.208333			22.5	22.6667			-0.166667			16.5	16.5417			-0.0416667			25.5	25.5833			-0.0833333
16	2021-10-27 06:44:00	20.5	20.4167			0.0833333			17.5	16.875			0.625			27.5	27.2083			0.291667			25	24.8333			0.166667			22.5	22.7917			-0.291667			17.5	17			0.5			25.5	25.375			0.125
16	2021-10-27 08:52:00	20.5	20.5			0			17.5	17.2083			0.291667			27.5	27			0.5			25	24.8333			0.166667			23	22.9583			0.0416667			17.5	17.4583			0.0416667			25.5	25.4583			0.0416667
16	2021-10-27 11:00:00	20.5	20.5833			-0.0833333			18	17.5417			0.458333			29	26.9167			2.08333			25	24.875			0.125			23.5	23.0833			0.416667			18	17.9583			0.0416667			26.5	25.5			1
16	2021-10-27 13:08:00	21	20.6667			0.333333			18	17.8333			0.166667			28	26.7917			1.20833			25	24.9167			0.0833333			23.5	23.25			0.25			18.5	18.4583			0.0416667			26.5	25.5833			0.916667
16	2021-10-27 15:16:00	21	20.75			0.25			18.5	18.0833			0.416667			27	26.7083			0.291667			25	25			0			24	23.4167			0.583333			19	18.9583			0.0416667			26	25.6667			0.333333
16	2021-10-27 17:24:00	21	20.8333			0.166667			18.5	18.2917			0.208333			26	26.625			-0.625			25	25.0417			-0.0416667			23.5	23.5417			-0.0416667			19.5	19.4167			0.0833333			25.5	25.75			-0.25
16	2021-10-27 19:32:00	21	20.875			0.125			18.5	18.5			0			25.5	26.4167			-0.916667			24.5	25.0833			-0.583333			24	23.6667			0.333333			20	19.9167			0.0833333			26	25.7917			0.208333
16	2021-10-27 21:40:00	21	20.9167			0.0833333			19	18.6667			0.333333			25.5	26.25			-0.75			25	25.1667			-0.166667			24	23.8333			0.166667			21	20.3333			0.666667			25	25.875			-0.875
16	2021-10-27 23:48:00	21	20.9583	20.625	21	0.0416667	-0.291667	0.25	19	18.8333	18.9583	19.2083	0.166667	-0.208333	0.416667	25	26.125	24.1667	25.8333	-1.125	-0.916667	1.08333	25	25.25	25.3333	25.7083	-0.25	-0.708333	0.583333	24	23.9583	24.0417	24.1667	0.0416667	-0.166667	0.333333	21.5	20.75	21.125	23	0.75	-0.25	0.875	25.5	25.9583	26	26.7083	-0.458333	-0.541667
17	2021-10-28 01:56:00	21	21			0			19	18.9583			0.0416667			25.5	25.8333			-0.333333			25.5	25.3333			0.166667			24	24.0417			-0.0416667			22	21.125			0.875			25.5	26			-0.5
17	2021-10-28 04:04:00	21	20.9583			0.0416667			19	19.0417			-0.0416667			25	25.5417			-0.541667			25.5	25.4167			0.0833333			24	24.125			-0.125			22	21.4583			0.541667			26	26.0417			-0.0416667
17	2021-10-28 06:12:00	21	20.9583			0.0416667			19.5	19.0833			0.416667			25.5	25.2917			0.208333			25.5	25.4167			0.0833333			24	24.125			-0.125			22.5	21.7917			0.708333			26	26.0833			-0.0833333
17	2021-10-28 08:20:00	21	20.9167			0.0833333			19.5	19.125			0.375			25.5	25.0833			0.416667			26	25.4167			0.583333			24.5	24.1667			0.333333			22.5	22.0833			0.416667			26.5	26.125			0.375
17	2021-10-28 10:28:00	21	20.875			0.125			19.5	19.1667			0.333333			26	24.9167			1.08333			26	25.4583			0.541667			24.5	24.1667			0.333333			22.5	22.375			0.125			26.5	26.1667			0.333333
17	2021-10-28 12:36:00	21	20.8333			0.166667			19.5	19.1667			0.333333			25.5	24.75			0.75			26	25.5			0.5			24.5	24.1667			0.333333			22.5	22.5833			-0.0833333			27	26.2917			0.708333
17	2021-10-28 14:44:00	20.5	20.7917			-0.291667			19	19.2083			-0.208333			24.5	24.6667			-0.166667			26	25.5417			0.458333			24.5	24.1667			0.333333			22.5	22.75			-0.25			27	26.375			0.625
17	2021-10-28 16:52:00	21	20.75			0.25			19	19.2083			-0.208333			24	24.5			-0.5			25	25.6667			-0.666667			24	24.1667			-0.166667			23	22.8333			0.166667			26.5	26.4583			0.0416667
17	2021-10-28 19:00:00	20.5	20.7083			-0.208333			19	19.2083			-0.208333			23.5	24.4167			-0.916667			25	25.7083			-0.708333			24	24.1667			-0.166667			23	22.9167			0.0833333			26	26.5417			-0.541667
17	2021-10-28 21:08:00	20.5	20.6667			-0.166667			19	19.2083			-0.208333			23.5	24.2917			-0.791667			25	25.7083			-0.708333			24	24.125			-0.125			23.5	22.9583			0.541667			26.5	26.625			-0.125
17	2021-10-28 23:16:00	20.5	20.625			-0.125			19	19.1667			-0.166667			23.5	24.1667			-0.666667			25.5	25.7083			-0.208333			24	24.0417			-0.0416667			23.5	23			0.5			26.5	26.7083			-0.208333
18	2021-10-29 01:24:00	20.5	20.5833	20.375	20.5833	-0.0833333	-0.0833333	0.125	19.5	19.125	19	19.125	0.375	-0.0833333	0.416667	24	23.9583	23.1667	23.9583	0.0416667	-0.708333	0.541667	25.5	25.7083	25.6667	25.8333	-0.208333	-0.25	1.29167	24	23.9583	23.7917	23.9583	0.0416667	-0.416667	0.208333	23.5	23.0833	23.0833	23.5833	0.416667	-0.291667	0.416667	26.5	26.75	26.75	26.875	-0.25	-0.375
18	2021-10-29 03:32:00	20.5	20.5417			-0.0416667			19	19.0833			-0.0833333			23.5	23.7917			-0.291667			27	25.7083			1.29167			24	23.9167			0.0833333			23	23.125			-0.125			26.5	26.75			-0.25
18	2021-10-29 05:40:00	20.5	20.5417			-0.0416667			19	19.0833			-0.0833333			24	23.6667			0.333333			26	25.7083			0.291667			24	23.875			0.125			23	23.1667			-0.166667			27	26.75			0.25
18	2021-10-29 07:48:00	20.5	20.5			0			19.5	19.0833			0.416667			24	23.5417			0.458333			25.5	25.75			-0.25			23.5	23.8333			-0.333333			23	23.2083			-0.208333			27	26.7917			0.208333
18	2021-10-29 09:56:00	20.5	20.5			0			19	19.0833			-0.0833333			24	23.4583			0.541667			26	25.7917			0.208333			23.5	23.8333			-0.333333			23	23.25			-0.25			27.5	26.8333			0.666667
18	2021-10-29 12:04:00	20.5	20.5			0			19	19.0833			-0.0833333			23.5	23.375			0.125			26	25.8333			0.166667			23.5	23.7917			-0.291667			23.5	23.25			0.25			27	26.8333			0.166667
18	2021-10-29 14:12:00	20.5	20.5			0			19	19.0833			-0.0833333			23.5	23.2917			0.208333			26	25.8333			0.166667			24	23.7917			0.208333			23	23.25			-0.25			27	26.8333			0.166667
18	2021-10-29 16:20:00	20.5	20.5			0			19	19.0417			-0.0416667			23	23.2083			-0.208333			26	25.8333			0.166667			24	23.7917			0.208333			23	23.2917			-0.291667			27	26.875			0.125
18	2021-10-29 18:28:00	20.5	20.4583			0.0416667			19	19.0417			-0.0416667			22.5	23.2083			-0.708333			25.5	25.7083			-0.208333			23.5	23.7917			-0.291667			23.5	23.375			0.125			27	26.875			0.125
18	2021-10-29 20:36:00	20.5	20.4167			0.0833333			19	19.0417			-0.0416667			22.5	23.1667			-0.666667			25.5	25.6667			-0.166667			24	23.8333			0.166667			23.5	23.4583			0.0416667			26.5	26.875			-0.375
18	2021-10-29 22:44:00	20.5	20.375			0.125			19	19			0			22.5	23.1667			-0.666667			25.5	25.6667			-0.166667			23.5	23.9167			-0.416667			23.5	23.5833			-0.0833333			26.5	26.875			-0.375
19	2021-10-30 00:52:00	20.5	20.3333	18.5	20.3333	0.166667	-0.25	0.333333	19	19	18.7083	19	0	-0.208333	0.208333	22.5	23.1667	23.1667	23.75	-0.666667	-0.666667	0.708333	25.5	25.625	24.7083	25.625	-0.125	-0.416667	0.333333	24	24	24	24.25	0	-0.166667	0.333333	23.5	23.6667	23.6667	24.0417	-0.166667	-0.166667	0.583333	26.5	26.8333	26.25	26.8333	-0.333333	-0.833333
19	2021-10-30 03:00:00	20.5	20.25			0.25			19	19			0			23	23.2083			-0.208333			25.5	25.5417			-0.0416667			24	24.0833			-0.0833333			24	23.7083			0.291667			27	26.7917			0.208333
19	2021-10-30 05:08:00	20	20.125			-0.125			19	19			0			23.5	23.2083			0.291667			25.5	25.4583			0.0416667			24	24.125			-0.125			24	23.7917			0.208333			26.5	26.7083			-0.208333
19	2021-10-30 07:16:00	20	20			0			19	19			0			23.5	23.25			0.25			25.5	25.3333			0.166667			24.5	24.1667			0.333333			24	23.875			0.125			27	26.5833			0.416667
19	2021-10-30 09:24:00	20	19.8333			0.166667			19	19			0			24	23.2917			0.708333			25.5	25.25			0.25			24.5	24.2083			0.291667			24.5	23.9167			0.583333			27	26.5			0.5
19	2021-10-30 11:32:00	20	19.6667			0.333333			19	18.9583			0.0416667			24	23.375			0.625			25.5	25.1667			0.333333			24.5	24.2083			0.291667			24	23.9583			0.0416667			27	26.4583			0.541667
19	2021-10-30 13:40:00	19.5	19.4583			0.0416667			19	18.9167			0.0833333			24	23.4583			0.541667			25	25.0833			-0.0833333			24.5	24.25			0.25			24	24			0			26.5	26.4167			0.0833333
19	2021-10-30 15:48:00	19	19.25			-0.25			19	18.875			0.125			23.5	23.5417			-0.0416667			25	25			0			24.5	24.25			0.25			24	24.0417			-0.0416667			26	26.375			-0.375
19	2021-10-30 17:56:00	19	19			0			19	18.8333			0.166667			23.5	23.625			-0.125			24.5	24.9167			-0.416667			24.5	24.2083			0.291667			24	24.0417			-0.0416667			25.5	26.3333			-0.833333
19	2021-10-30 20:04:00	18.5	18.75			-0.25			19	18.7917			0.208333			23	23.6667			-0.666667			24.5	24.8333			-0.333333			24	24.1667			-0.166667			24	24.0417			-0.0416667			26	26.2917			-0.291667
19	2021-10-30 22:12:00	18.5	18.5			0			18.5	18.7083			-0.208333			23.5	23.75			-0.25			24.5	24.7083			-0.208333			24	24.0833			-0.0833333			24	24.0417			-0.0416667			26	26.25			-0.25
20	2021-10-31 00:20:00	18	18.1667	15.5	18.1667	-0.166667	-0.958333	0.333333	18.5	18.625	17.2917	18.625	-0.125	-0.291667	0.166667	23.5	23.7917	23.7917	24.0833	-0.291667	-0.583333	0.666667	24.5	24.5833	23.25	24.5833	-0.0833333	-0.583333	0.333333	24	24	22.875	24	0	-0.375	0.25	24	23.9583	23.125	23.9583	0.0416667	-0.416667	0.291667	26	26.2083	25.7083	26.2083	-0.208333	-0.791667
20	2021-10-31 02:28:00	18	17.7917			0.208333			18.5	18.5417			-0.0416667			23.5	23.8333			-0.333333			24.5	24.4583			0.0416667			24	23.9167			0.0833333			24	23.9167			0.0833333			26	26.125			-0.125
20	2021-10-31 04:36:00	17.5	17.4583			0.0416667			18.5	18.4583			0.0416667			24	23.8333			0.166667			24.5	24.3333			0.166667			23.5	23.8333			-0.333333			24	23.875			0.125			26.5	26.0833			0.416667
20	2021-10-31 06:44:00	17	17.1667			-0.166667			18.5	18.3333			0.166667			24	23.8333			0.166667			24.5	24.1667			0.333333			23.5	23.7083			-0.208333			24	23.7917			0.208333			26	26.0417			-0.0416667
20	2021-10-31 08:52:00	17	16.9167			0.0833333			18	18.2083			-0.208333			24.5	23.8333			0.666667			24	24.0417			-0.0416667			23.5	23.5833			-0.0833333			24	23.7083			0.291667			26.5	26.0417			0.458333
20	2021-10-31 11:00:00	16	16.7083			-0.708333			18	18.0833			-0.0833333			24.5	23.875			0.625			24	23.9167			0.0833333			23.5	23.5			0			23.5	23.6667			-0.166667			26.5	25.9583			0.541667
20	2021-10-31 13:08:00	15.5	16.4583			-0.958333			18	17.9583			0.0416667			24.5	23.9167			0.583333			24	23.7917			0.208333			23.5	23.375			0.125			23.5	23.5833			-0.0833333			26	25.9167			0.0833333
20	2021-10-31 15:16:00	15.5	16.25			-0.75			18	17.8333			0.166667			24	23.9583			0.0416667			23.5	23.7083			-0.208333			23.5	23.25			0.25			23.5	23.5			0			26	25.9167			0.0833333
20	2021-10-31 17:24:00	15.5	16.0417			-0.541667			17.5	17.7083			-0.208333			23.5	24.0417			-0.541667			23	23.5833			-0.583333			23	23.125			-0.125			23	23.4167			-0.416667			25.5	25.875			-0.375
20	2021-10-31 19:32:00	16	15.8333			0.166667			17.5	17.5833			-0.0833333			23.5	24.0417			-0.541667			23	23.4583			-0.458333			23	23.0417			-0.0416667			23	23.3333			-0.333333			25.5	25.8333			-0.333333
20	2021-10-31 21:40:00	16	15.6667			0.333333			17.5	17.4167			0.0833333			23.5	24.0833			-0.583333			23	23.3333			-0.333333			23	22.9583			0.0416667			23.5	23.25			0.25			25	25.7917			-0.791667
20	2021-10-31 23:48:00	15.5	15.5	15	15.4167	0	-0.333333	0.125	17	17.2917	16.25	17.1667	-0.291667	-0.333333	0.166667	24	24.0833	24.0833	24.2083	-0.0833333	-0.708333	0.416667	23	23.25	22.5	23.1667	-0.25	-0.583333	0.333333	22.5	22.875	22.4583	22.7917	-0.375	-0.583333	0.0416667	23	23.125	22.375	23.0417	-0.125	-0.458333	0.208333	25.5	25.7083	24.8333	25.5833	-0.208333	-0.583333
21	2021-11-01 01:56:00	15.5	15.4167			0.0833333			17	17.1667			-0.166667			24	24.0833			-0.0833333			23.5	23.1667			0.333333			22.5	22.7917			-0.291667			23	23.0417			-0.0416667			26	25.5833			0.416667
21	2021-11-01 04:04:00	15.5	15.375			0.125			17	17.0417			-0.0416667			24.5	24.0833			0.416667			23	23.0417			-0.0416667			22.5	22.7083			-0.208333			23	22.9583			0.0416667			25.5	25.4583			0.0416667
21	2021-11-01 06:12:00	15	15.3333			-0.333333			17	16.9167			0.0833333			24	24.0833			-0.0833333			23	22.9167			0.0833333			22.5	22.625			-0.125			23	22.875			0.125			26	25.3333			0.666667
21	2021-11-01 08:20:00	15	15.2917			-0.291667			16.5	16.8333			-0.333333			24.5	24.0833			0.416667			23	22.8333			0.166667			22.5	22.5833			-0.0833333			23	22.7917			0.208333			25.5	25.25			0.25
21	2021-11-01 10:28:00	15	15.2083			-0.208333			16.5	16.7083			-0.208333			24.5	24.0833			0.416667			23	22.75			0.25			22.5	22.5			0			22.5	22.7083			-0.208333			25.5	25.1667			0.333333
21	2021-11-01 12:36:00	15	15.125			-0.125			16.5	16.5833			-0.0833333			24.5	24.125			0.375			23	22.7083			0.291667			22.5	22.4583			0.0416667			22.5	22.625			-0.125			25	25.125			-0.125
21	2021-11-01 14:44:00	15	15.0833			-0.0833333			16.5	16.5			0			24.5	24.125			0.375			22.5	22.6667			-0.166667			22.5	22.5833			-0.0833333			22.5	22.5833			-0.0833333			24.5	25.0833			-0.583333
21	2021-11-01 16:52:00	15	15.0417			-0.0416667			16.5	16.4167			0.0833333			24	24.1667			-0.166667			22	22.5833			-0.583333			22.5	22.5833			-0.0833333			22.5	22.5417			-0.0416667			24.5	24.9583			-0.458333
21	2021-11-01 19:00:00	15	15			0			16.5	16.3333			0.166667			23.5	24.1667			-0.666667			22	22.5417			-0.541667			22.5	22.5833			-0.0833333			22	22.4583			-0.458333			24.5	24.9167			-0.416667
21	2021-11-01 21:08:00	15	15			0			16	16.25			-0.25			23.5	24.2083			-0.708333			22	22.5			-0.5			22	22.5833			-0.583333			22	22.375			-0.375			24.5	24.8333			-0.333333
21	2021-11-01 23:16:00	15	15			0			16	16.1667			-0.166667			24	24.25			-0.25			22.5	22.4583			0.0416667			22.5	22.5833			-0.0833333			22.5	22.2917			0.208333			24.5	24.75			-0.25
22	2021-11-02 01:24:00	15	15	14.9583	15	0	-0.458333	0.0416667	16	16.0833	14.9583	16.0833	-0.0833333	-0.333333	0.25	24	24.3333	24.2917	24.375	-0.333333	-0.833333	1.125	22.5	22.4167	21.875	22.4167	0.0833333	-0.5	0.375	24	22.5417	22.0417	22.5417	1.45833	-0.375	1.45833	22.5	22.2083	21.5417	22.2083	0.291667	-0.375	0.375	25	24.6667	24	24.6667	0.333333	-0.708333
22	2021-11-02 03:32:00	15	14.9583			0.0416667			16	16			0			24.5	24.3333			0.166667			22.5	22.3333			0.166667			22.5	22.5			0			22.5	22.125			0.375			24.5	24.5833			-0.0833333
22	2021-11-02 05:40:00	15	14.9583			0.0416667			16	15.875			0.125			24.5	24.3333			0.166667			22.5	22.25			0.25			22.5	22.4583			0.0416667			22	22.0417			-0.0416667			25	24.5			0.5
22	2021-11-02 07:48:00	15	14.9583			0.0416667			16	15.75			0.25			24.5	24.3333			0.166667			22.5	22.2083			0.291667			22.5	22.4167			0.0833333			22	21.9583			0.0416667			25	24.4167			0.583333
22	2021-11-02 09:56:00	15	14.9583			0.0416667			15.5	15.625			-0.125			25	24.3333			0.666667			22.5	22.1667			0.333333			22.5	22.375			0.125			22	21.9167			0.0833333			24.5	24.375			0.125
22	2021-11-02 12:04:00	15	14.9583			0.0416667			15.5	15.5417			-0.0416667			25.5	24.375			1.125			22.5	22.125			0.375			22	22.375			-0.375			21.5	21.875			-0.375			24.5	24.3333			0.166667
22	2021-11-02 14:12:00	14.5	14.9583			-0.458333			15.5	15.4583			0.0416667			24.5	24.3333			0.166667			22	22.0417			-0.0416667			22	22.3333			-0.333333			21.5	21.7917			-0.291667			24	24.2917			-0.291667
22	2021-11-02 16:20:00	15	14.9583			0.0416667			15	15.3333			-0.333333			24.5	24.3333			0.166667			21.5	22			-0.5			22	22.1667			-0.166667			21.5	21.7083			-0.208333			23.5	24.2083			-0.708333
22	2021-11-02 18:28:00	15	14.9583			0.0416667			15	15.2083			-0.208333			24	24.2917			-0.291667			21.5	21.9583			-0.458333			22	22.125			-0.125			21.5	21.625			-0.125			23.5	24.1667			-0.666667
22	2021-11-02 20:36:00	15	14.9583			0.0416667			15	15.0833			-0.0833333			23.5	24.3333			-0.833333			21.5	21.9167			-0.416667			22	22.0833			-0.0833333			21.5	21.5833			-0.0833333			24	24.0833			-0.0833333
22	2021-11-02 22:44:00	15	14.9583	14.9167	14.9583	0.0416667	-0.458333	0.0833333	15	14.9583	14.0833	14.875	0.0416667	-0.291667	0.125	24	24.375	24.1667	24.375	-0.375	-0.875	0.791667	21.5	21.875	21.25	21.8333	-0.375	-0.5	0.458333	22	22.0417	21.75	22.0417	-0.0416667	-0.291667	0.583333	21.5	21.5417	21.4583	21.5	-0.0416667	-0.458333	0.0416667	24	24	23.4167	23.9583	0	-0.541667
23	2021-11-03 00:52:00	15	14.9583			0.0416667			15	14.875			0.125			23.5	24.375			-0.875			21.5	21.8333			-0.333333			22	22			0			21.5	21.5			0			24	23.9583			0.0416667
23	2021-11-03 03:00:00	15	14.9167			0.0833333			14.5	14.75			-0.25			24	24.2917			-0.291667			22	21.7917			0.208333			22	22.0417			-0.0416667			21.5	21.5			0			24	23.8333			0.166667
23	2021-11-03 05:08:00	15	14.9583			0.0416667			14.5	14.625			-0.125			24	24.2917			-0.291667			22	21.7083			0.291667			22	22.0417			-0.0416667			21.5	21.4583			0.0416667			24	23.75			0.25
23	2021-11-03 07:16:00	15	14.9583			0.0416667			14.5	14.5417			-0.0416667			25	24.25			0.75			22	21.6667			0.333333			22	22.0417			-0.0416667			21.5	21.4583			0.0416667			24	23.7083			0.291667
23	2021-11-03 09:24:00	15	14.9583			0.0416667			14.5	14.4583			0.0416667			25	24.2083			0.791667			22	21.625			0.375			22	22			0			21.5	21.4583			0.0416667			24	23.6667			0.333333
23	2021-11-03 11:32:00	15	14.9583			0.0416667			14.5	14.375			0.125			25	24.2083			0.791667			22	21.5833			0.416667			22	21.9583			0.0416667			21.5	21.4583			0.0416667			24	23.625			0.375
23	2021-11-03 13:40:00	14.5	14.9583			-0.458333			14	14.2917			-0.291667			24.5	24.1667			0.333333			22	21.5417			0.458333			22.5	21.9167			0.583333			21.5	21.4583			0.0416667			23	23.5417			-0.541667
23	2021-11-03 15:48:00	15	14.9583			0.0416667			14	14.2083			-0.208333			24.5	24.2083			0.291667			21	21.5			-0.5			22	21.875			0.125			21	21.4583			-0.458333			23	23.5			-0.5
23	2021-11-03 17:56:00	15	14.9583			0.0416667			14	14.1667			-0.166667			24	24.2083			-0.208333			21	21.4167			-0.416667			22	21.8333			0.166667			21.5	21.4583			0.0416667			23	23.4583			-0.458333
23	2021-11-03 20:04:00	15	14.9583			0.0416667			14	14.125			-0.125			23.5	24.2083			-0.708333			21	21.3333			-0.333333			21.5	21.7917			-0.291667			21.5	21.4583			0.0416667			23	23.4167			-0.416667
23	2021-11-03 22:12:00	15	14.9583			0.0416667			14	14.0833			-0.0833333			23.5	24.1667			-0.666667			21	21.25			-0.25			21.5	21.75			-0.25			21.5	21.4583			0.0416667			23.5	23.4167			0.0833333
24	2021-11-04 00:20:00	15	14.9583	14.9583	16	0.0416667	-0.416667	0.333333	14	14	13.8333	14.2083	0	-0.458333	0.291667	23.5	24.125	24.125	24.7917	-0.625	-0.625	0.666667	21	21.1667	20.9583	21.375	-0.166667	-0.625	0.125	21.5	21.7083	21.5	21.7083	-0.208333	-0.208333	0	21.5	21.4583	21.4583	22	0.0416667	-0.333333	0.0833333	23	23.4167	23.375	23.9583	-0.416667	-0.416667
24	2021-11-04 02:28:00	15	14.9583			0.0416667			14	13.9167			0.0833333			24	24.125			-0.125			21	21.0833			-0.0833333			21.5	21.6667			-0.166667			21.5	21.4583			0.0416667			23.5	23.375			0.125
24	2021-11-04 04:36:00	15	15			0			14	13.875			0.125			24	24.1667			-0.166667			21	21			0			21.5	21.5833			-0.0833333			21.5	21.4583			0.0416667			23.5	23.4167			0.0833333
24	2021-11-04 06:44:00	15	15.0417			-0.0416667			14	13.8333			0.166667			24	24.1667			-0.166667			21	20.9583			0.0416667			21.5	21.5417			-0.0416667			21.5	21.5			0			23.5	23.4583			0.0416667
24	2021-11-04 08:52:00	15	15.125			-0.125			14	13.8333			0.166667			24.5	24.1667			0.333333			21	20.9583			0.0416667			21.5	21.5			0			21.5	21.5			0			24	23.5			0.5
24	2021-11-04 11:00:00	15	15.2083			-0.208333			13.5	13.8333			-0.333333			24.5	24.25			0.25			21	20.9583			0.0416667			21.5	21.5			0			21.5	21.5417			-0.0416667			24	23.5833			0.416667
24	2021-11-04 13:08:00	15	15.2917			-0.291667			13.5	13.875			-0.375			25	24.3333			0.666667			21	21			0			21.5	21.5			0			21.5	21.5833			-0.0833333			23.5	23.625			-0.125
24	2021-11-04 15:16:00	15	15.4167			-0.416667			13.5	13.9167			-0.416667			25	24.4167			0.583333			21	21.0417			-0.0416667			21.5	21.5			0			21.5	21.6667			-0.166667			23.5	23.7083			-0.208333
24	2021-11-04 17:24:00	15.5	15.5417			-0.0416667			13.5	13.9583			-0.458333			24.5	24.4583			0.0416667			20.5	21.125			-0.625			21.5	21.5417			-0.0416667			21.5	21.75			-0.25			23.5	23.7917			-0.291667
24	2021-11-04 19:32:00	16	15.6667			0.333333			14	14.0417			-0.0416667			24	24.5417			-0.541667			21	21.2083			-0.208333			21.5	21.5833			-0.0833333			21.5	21.8333			-0.333333			23.5	23.875			-0.375
24	2021-11-04 21:40:00	16	15.8333			0.166667			14	14.125			-0.125			24.5	24.6667			-0.166667			21	21.2917			-0.291667			21.5	21.625			-0.125			22	21.9167			0.0833333			24	23.9583			0.0416667
24	2021-11-04 23:48:00	16	16			0			14.5	14.2083			0.291667			24.5	24.7917			-0.291667			21.5	21.375			0.125			21.5	21.6667			-0.166667			22	22			0			24	23.9583			0.0416667
25	2021-11-05 01:56:00	16.5	16.1667	16.1667	18.375	0.333333	-0.25	0.333333	14.5	14.375	14.375	16.7083	0.125	-0.416667	0.291667	24.5	24.9167	24.9167	26.9167	-0.416667	-0.75	2.875	21.5	21.4583	21.4583	23.1667	0.0416667	-0.291667	0.416667	21.5	21.7083	21.7083	22.9583	-0.208333	-0.291667	1.08333	22.5	22.0833	22.0833	23.7083	0.416667	-0.541667	0.458333	24	23.9583	23.9583	25.0417	0.0416667	-0.541667
25	2021-11-05 04:04:00	16.5	16.375			0.125			14.5	14.5417			-0.0416667			24.5	25.25			-0.75			22	21.5833			0.416667			22	21.875			0.125			22.5	22.1667			0.333333			24.5	24.0833			0.416667
25	2021-11-05 06:12:00	16.5	16.625			-0.125			15	14.7083			0.291667			25	25.375			-0.375			22	21.7083			0.291667			22	21.9583			0.0416667			22.5	22.2917			0.208333			24.5	24.2083			0.291667
25	2021-11-05 08:20:00	17	16.8333			0.166667			15	14.9167			0.0833333			25.5	25.5			0			22	21.9167			0.0833333			22	22.0417			-0.0416667			22.5	22.4583			0.0416667			24.5	24.3333			0.166667
25	2021-11-05 10:28:00	17	17.0417			-0.0416667			15	15.125			-0.125			26	25.7083			0.291667			22	22.0833			-0.0833333			22	22.1667			-0.166667			22.5	22.6667			-0.166667			24	24.4583			-0.458333
25	2021-11-05 12:36:00	17	17.25			-0.25			15.5	15.375			0.125			26	25.9167			0.0833333			22	22.2917			-0.291667			22	22.2917			-0.291667			22.5	22.8333			-0.333333			24	24.5417			-0.541667
25	2021-11-05 14:44:00	17.5	17.4583			0.0416667			15.5	15.625			-0.125			29	26.125			2.875			22.5	22.4583			0.0416667			23.5	22.4167			1.08333			22.5	23.0417			-0.541667			25	24.6667			0.333333
25	2021-11-05 16:52:00	18	17.6667			0.333333			15.5	15.9167			-0.416667			26.5	26.375			0.125			22.5	22.6667			-0.166667			22.5	22.5417			-0.0416667			23	23.2083			-0.208333			25	24.7917			0.208333
25	2021-11-05 19:00:00	18	17.9167			0.0833333			16	16.2083			-0.208333			26	26.625			-0.625			23	22.8333			0.166667			22.5	22.6667			-0.166667			23.5	23.375			0.125			25	24.875			0.125
25	2021-11-05 21:08:00	18.5	18.1667			0.333333			16.5	16.4583			0.0416667			26.5	26.75			-0.25			23	23			0			23	22.7917			0.208333			24	23.5417			0.458333			25	24.9583			0.0416667
25	2021-11-05 23:16:00	18.5	18.375			0.125			17	16.7083			0.291667			27	26.9167			0.0833333			23.5	23.1667			0.333333			23	22.9583			0.0416667			24	23.7083			0.291667			25	25.0417			-0.0416667
26	2021-11-06 01:24:00	18.5	18.5833	18.5833	19.9583	-0.0833333	-0.166667	0.583333	17.5	16.9583	16.9583	18	0.541667	0	0.833333	27	27.125	25.875	27.125	-0.125	-0.958333	1.95833	23.5	23.3333	23.3333	23.7083	0.166667	-0.208333	0.541667	23	23.0833	23.0833	23.9167	-0.0833333	-0.25	0.458333	24.5	23.875	23.875	24.5	0.625	0	0.625	25.5	25.1667	25.0417	25.3333	0.333333	-0.25
26	2021-11-06 03:32:00	19	18.8333			0.166667			18	17.1667			0.833333			27.5	27.125			0.375			24	23.4583			0.541667			23	23.25			-0.25			24.5	24.0417			0.458333			25.5	25.3333			0.166667
26	2021-11-06 05:40:00	19.5	19.0833			0.416667			18	17.4167			0.583333			27.5	26.8333			0.666667			24	23.5417			0.458333			23.5	23.2917			0.208333			24.5	24.2083			0.291667			25.5	25.3333			0.166667
26	2021-11-06 07:48:00	19.5	19.2917			0.208333			18	17.625			0.375			26.5	26.75			-0.25			24	23.625			0.375			23.5	23.4167			0.0833333			24.5	24.3333			0.166667			25.5	25.3333			0.166667
26	2021-11-06 09:56:00	19.5	19.5			0			18	17.7917			0.208333			27.5	26.6667			0.833333			24	23.6667			0.333333			24	23.5417			0.458333			24.5	24.4167			0.0833333			25.5	25.3333			0.166667
26	2021-11-06 12:04:00	19.5	19.6667			-0.166667			18	17.9167			0.0833333			28.5	26.5417			1.95833			24	23.7083			0.291667			23.5	23.625			-0.125			24.5	24.4583			0.0416667			25.5	25.3333			0.166667
26	2021-11-06 14:12:00	20	19.7917			0.208333			18	18			0			26	26.375			-0.375			23.5	23.7083			-0.208333			24	23.7083			0.291667			24.5	24.5			0			26	25.2917			0.708333
26	2021-11-06 16:20:00	20.5	19.9167			0.583333			18.5	18			0.5			25.5	26.25			-0.75			23.5	23.6667			-0.166667			24	23.7917			0.208333			24.5	24.5			0			25	25.25			-0.25
26	2021-11-06 18:28:00	20.5	19.9583			0.541667			18	17.9583			0.0416667			25.5	26.125			-0.625			23.5	23.5833			-0.0833333			24	23.875			0.125			24.5	24.4583			0.0416667			25	25.2083			-0.208333
26	2021-11-06 20:36:00	20.5	19.9583			0.541667			18	17.9167			0.0833333			25	25.9583			-0.958333			23.5	23.5			0			24	23.875			0.125			24.5	24.4167			0.0833333			25	25.125			-0.125
26	2021-11-06 22:44:00	20.5	19.9167			0.583333			18	17.8333			0.166667			25	25.875			-0.875			23.5	23.4167			0.0833333			24	23.9167			0.0833333			24.5	24.375			0.125			25	25.0417			-0.0416667
27	2021-11-07 00:52:00	20	19.875	18.3333	19.875	0.125	-0.375	0.166667	18	17.75	16.5417	17.75	0.25	-0.333333	0.25	25	25.7083	24.2083	25.7083	-0.708333	-1.04167	0.75	23.5	23.2917	21.8333	23.2917	0.208333	-0.583333	0.291667	24	23.875	22.7917	23.875	0.125	-0.291667	0.375	24.5	24.2917	23.25	24.2917	0.208333	-0.333333	0.291667	24.5	24.9167	23.5833	24.9167	-0.416667	-0.458333
27	2021-11-07 03:00:00	20	19.8333			0.166667			17.5	17.6667			-0.166667			25.5	25.4583			0.0416667			23	23.1667			-0.166667			24	23.875			0.125			24.5	24.2083			0.291667			25	24.7917			0.208333
27	2021-11-07 05:08:00	19.5	19.7083			-0.208333			17.5	17.5833			-0.0833333			26	25.3333			0.666667			23	23.0417			-0.0416667			24	23.7917			0.208333			24	24.125			-0.125			25	24.5833			0.416667
27	2021-11-07 07:16:00	19.5	19.5417			-0.0416667			17.5	17.4583			0.0416667			25.5	25.1667			0.333333			23	22.875			0.125			23.5	23.7083			-0.208333			24	24.0417			-0.0416667			24.5	24.4583			0.0416667
27	2021-11-07 09:24:00	19	19.375			-0.375			17	17.3333			-0.333333			25.5	25			0.5			23	22.7083			0.291667			24	23.625			0.375			24	23.9167			0.0833333			24.5	24.3333			0.166667
27	2021-11-07 11:32:00	19	19.1667			-0.166667			17	17.2083			-0.208333			25.5	24.875			0.625			22.5	22.5417			-0.0416667			23.5	23.5			0			23.5	23.7917			-0.291667			24	24.2083			-0.208333
27	2021-11-07 13:40:00	19	18.9583			0.0416667			17	17.0833			-0.0833333			25.5	24.75			0.75			22.5	22.375			0.125			23.5	23.375			0.125			23.5	23.6667			-0.166667			24	24.0833			-0.0833333
27	2021-11-07 15:48:00	18.5	18.7917			-0.291667			17	16.9167			0.0833333			24.5	24.6667			-0.166667			22	22.2083			-0.208333			23	23.25			-0.25			23.5	23.5417			-0.0416667			23.5	23.9583			-0.458333
27	2021-11-07 17:56:00	18.5	18.625			-0.125			17	16.7917			0.208333			23.5	24.5417			-1.04167			21.5	22.0833			-0.583333			23	23.0833			-0.0833333			23.5	23.4167			0.0833333			23.5	23.8333			-0.333333
27	2021-11-07 20:04:00	18.5	18.5			0			16.5	16.6667			-0.166667			23.5	24.375			-0.875			21.5	21.9583			-0.458333			23	22.9167			0.0833333			23	23.3333			-0.333333			23.5	23.6667			-0.166667
27	2021-11-07 22:12:00	18	18.3333	17	18.2083	-0.333333	0	0.25	16.5	16.5417	15	16.4583	-0.0416667	0	0.208333	23.5	24.2083	22.5	24.0833	-0.708333	0	0.625	21.5	21.8333	20	21.6667	-0.333333	0	0.375	22.5	22.7917	21	22.625	-0.291667	0	0.208333	23	23.25	22	23.125	-0.25	0	0.375	23.5	23.5833	22	23.4583	-0.0833333	0
28	2021-11-08 00:20:00	18	18.2083			-0.208333			16.5	16.4583			0.0416667			23.5	24.0833			-0.583333			21.5	21.6667			-0.166667			22.5	22.625			-0.125			23	23.125			-0.125			23.5	23.4583			0.0416667
28	2021-11-08 02:28:00	18	18.0417			-0.0416667			16	16.3333			-0.333333			24	23.9167			0.0833333			21.5	21.5417			-0.0416667			22.5	22.5			0			23	23			0			23	23.3333			-0.333333
28	2021-11-08 04:36:00	18	17.875			0.125			16	16.2083			-0.208333			24	23.7083			0.291667			21.5	21.375			0.125			22	22.3333			-0.333333			23	22.875			0.125			23.5	23.2083			0.291667
28	2021-11-08 06:44:00	18	17.75			0.25			16	16.0833			-0.0833333			24	23.5417			0.458333			21.5	21.25			0.25			22	22.2083			-0.208333			23	22.75			0.25			23	23.0833			-0.0833333
28	2021-11-08 08:52:00	17.5	17.625			-0.125			16	15.9167			0.0833333			23.5	23.4583			0.0416667			21.5	21.125			0.375			22	22.0833			-0.0833333			23	22.625			0.375			23.5	22.9583			0.541667
28	2021-11-08 11:00:00	17.5	17.5			0			16	15.7917			0.208333			24	23.375			0.625			21	21.0417			-0.0416667			22	21.9167			0.0833333			22.5	22.5417			-0.0416667			23	22.8333			0.166667
28	2021-11-08 13:08:00	17	17.4167			-0.416667			15.5	15.6667			-0.166667			23.5	23.2917			0.208333			21	20.9583			0.0416667			22	21.7917			0.208333			22	22.4583			-0.458333			22.5	22.7083			-0.208333
28	2021-11-08 15:16:00	17	17.3333			-0.333333			15.5	15.5			0			23	23.2083			-0.208333			20.5	20.875			-0.375			21.5	21.6667			-0.166667			22	22.3333			-0.333333			22.5	22.5833			-0.0833333
28	2021-11-08 17:24:00	17	17.2083			-0.208333			15.5	15.4167			0.0833333			22.5	23.0833			-0.583333			20.5	20.7917			-0.291667			21.5	21.5417			-0.0416667			22	22.2083			-0.208333			22	22.5			-0.5
28	2021-11-08 19:32:00	17	17.0833			-0.0833333			15	15.2917			-0.291667			22.5	22.9583			-0.458333			20	20.6667			-0.666667			21.5	21.4583			0.0416667			22	22.0833			-0.0833333			22	22.375			-0.375
28	2021-11-08 21:40:00	17	16.9583			0.0416667			15	15.1667			-0.166667			22.5	22.8333			-0.333333			20.5	20.5417			-0.0416667			21	21.375			-0.375			22	21.9583			0.0416667			22	22.2917			-0.291667
28	2021-11-08 23:48:00	17	16.8333			0.166667			15	15.0417			-0.0416667			22.5	22.75			-0.25			20.5	20.4583			0.0416667			21	21.25			-0.25			22	21.8333			0.166667			22	22.2083			-0.208333
29	2021-11-09 01:56:00	17	16.7083	16	16.7083	0.291667	-0.541667	0.416667	14.5	14.9167	9.91667	14.9167	-0.416667	-0.416667	1.16667	22.5	22.625	21.75	22.625	-0.125	-0.416667	0.333333	20.5	20.375	19.4167	20.375	0.125	-0.25	0.416667	21	21.125	20.2083	21.125	-0.125	-0.25	0.208333	21.5	21.7083	18.875	21.7083	-0.208333	-0.333333	0.5	22	22.0833	14.9583	22.0833	-0.0833333	-0.458333
29	2021-11-09 04:04:00	16.5	16.6667			-0.166667			15	14.7917			0.208333			22.5	22.5			0			20.5	20.2917			0.208333			21	21			0			21.5	21.5833			-0.0833333			22	21.9167			0.0833333
29	2021-11-09 06:12:00	16.5	16.625			-0.125			14.5	14.5833			-0.0833333			22.5	22.4167			0.0833333			20	20.2083			-0.208333			21	20.9167			0.0833333			21.5	21.4583			0.0416667			22	21.75			0.25
29	2021-11-09 08:20:00	16.5	16.5833			-0.0833333			14.5	14.25			0.25			22.5	22.3333			0.166667			20	20.125			-0.125			21	20.8333			0.166667			21.5	21.25			0.25			22	21.3333			0.666667
29	2021-11-09 10:28:00	16	16.5417			-0.541667			14.5	13.875			0.625			22.5	22.25			0.25			20.5	20.0833			0.416667			20.5	20.75			-0.25			21.5	21			0.5			22.5	20.875			1.625
29	2021-11-09 12:36:00	16	16.4583			-0.458333			14.5	13.4167			1.08333			22.5	22.1667			0.333333			20	20			0			20.5	20.6667			-0.166667			21	20.75			0.25			21.5	20.25			1.25
29	2021-11-09 14:44:00	16.5	16.375			0.125			14	12.8333			1.16667			22	22.0833			-0.0833333			20	19.875			0.125			20.5	20.5833			-0.0833333			20.5	20.4583			0.0416667			20.5	19.3333			1.16667
29	2021-11-09 16:52:00	16.5	16.25			0.25			13	12.1667			0.833333			22	22			0			19.5	19.75			-0.25			20.5	20.5			0			20.5	20.125			0.375			20.5	18.2083			2.29167
29	2021-11-09 19:00:00	16.5	16.1667			0.333333			11.5	11.4167			0.0833333			21.5	21.9167			-0.416667			19.5	19.625			-0.125			20.5	20.375			0.125			19.5	19.75			-0.25			17	17.125			-0.125
29	2021-11-09 21:08:00	16.5	16.0833			0.416667			10.5	10.6667			-0.166667			21.5	21.8333			-0.333333			19.5	19.5417			-0.0416667			20.5	20.2917			0.208333			19	19.3333			-0.333333			16.5	15.9583			0.541667
29	2021-11-09 23:16:00	16	16			0			9.5	9.91667			-0.416667			21.5	21.75			-0.25			19.5	19.4167			0.0833333			20	20.2083			-0.208333			19	18.875			0.125			14.5	14.9583			-0.458333
30	2021-11-10 01:24:00	16	15.9583	15.125	15.9583	0.0416667	-0.416667	0.208333	8	9.16667	7.29167	9.16667	-1.16667	-2.16667	0.833333	21.5	21.6667	21.0833	21.6667	-0.166667	-0.25	0.208333	19	19.25	18.0417	19.25	-0.25	-0.291667	0.125	20	20.125	19.7917	20.125	-0.125	-0.541667	0.208333	18.5	18.4167	16.1667	18.4167	0.0833333	-0.958333	0.0833333	11	14	12.6667	16.25	-3	-4.875
30	2021-11-10 03:32:00	15.5	15.9167			-0.416667			6.5	8.54167			-2.04167			21.5	21.5417			-0.0416667			19	19.125			-0.125			20	20.0833			-0.0833333			17.5	18			-0.5			8.5	13.375			-4.875
30	2021-11-10 05:40:00	15.5	15.8333			-0.333333			6	8.04167			-2.04167			21.5	21.4583			0.0416667			19	19			0			19.5	20.0417			-0.541667			17	17.625			-0.625			9	13			-4
30	2021-11-10 07:48:00	15.5	15.7083			-0.208333			5.5	7.66667			-2.16667			21.5	21.375			0.125			19	18.875			0.125			20	19.9583			0.0416667			16.5	17.25			-0.75			8	12.6667			-4.66667
30	2021-11-10 09:56:00	15.5	15.5833			-0.0833333			5.5	7.41667			-1.91667			21.5	21.3333			0.166667			18.5	18.75			-0.25			20	19.875			0.125			16	16.9583			-0.958333			10	12.7083			-2.70833
30	2021-11-10 12:04:00	15.5	15.4583			0.0416667			5.5	7.29167			-1.79167			21.5	21.2917			0.208333			18.5	18.625			-0.125			19.5	19.7917			-0.291667			16	16.7083			-0.708333			11	12.875			-1.875
30	2021-11-10 14:12:00	15.5	15.375			0.125			7	7.29167			-0.291667			21	21.25			-0.25			18.5	18.5			0			20	19.7917			0.208333			16	16.4583			-0.458333			14	13.1667			0.833333
30	2021-11-10 16:20:00	15.5	15.2917			0.208333			8	7.41667			0.583333			21	21.2083			-0.208333			18.5	18.4167			0.0833333			20	19.7917			0.208333			16	16.2917			-0.291667			16	13.75			2.25
30	2021-11-10 18:28:00	15	15.25			-0.25			8.5	7.66667			0.833333			21	21.1667			-0.166667			18	18.2917			-0.291667			19.5	19.7917			-0.291667			16	16.2083			-0.208333			16.5	14.5833			1.91667
30	2021-11-10 20:36:00	15	15.2083			-0.208333			8.5	8			0.5			21	21.125			-0.125			18	18.1667			-0.166667			19.5	19.8333			-0.333333			16	16.1667			-0.166667			17.5	15.375			2.125
30	2021-11-10 22:44:00	15	15.125			-0.125			9	8.375			0.625			21	21.0833			-0.0833333			18	18.0417			-0.0416667			19.5	19.8333			-0.333333			16	16.1667			-0.166667			18.5	16.25			2.25
31	2021-11-11 00:52:00	15	15.0417	14.125	15.0417	-0.0416667	-0.25	0.208333	9.5	8.75	8.75	10.25	0.75	-0.0833333	0.75	21	21	20.5417	21	0	-0.583333	0.291667	18	17.9583	17	17.9583	0.0416667	-0.291667	0.208333	20	19.8333	19.8333	20	0.166667	0	0.166667	16	16.2083	16.2083	16.8333	-0.208333	-0.208333	0.25	18	17	17	18.9583	1	-0.0416667
31	2021-11-11 03:00:00	15	14.9583			0.0416667			9.5	9.125			0.375			21	20.9583			0.0416667			18	17.875			0.125			20	19.875			0.125			16.5	16.25			0.25			18	17.6667			0.333333
31	2021-11-11 05:08:00	15	14.875			0.125			9.5	9.41667			0.0833333			21	20.9167			0.0833333			17.5	17.7917			-0.291667			20	19.875			0.125			16.5	16.3333			0.166667			18.5	18.0833			0.416667
31	2021-11-11 07:16:00	15	14.7917			0.208333			10	9.625			0.375			21	20.875			0.125			17.5	17.6667			-0.166667			20	19.875			0.125			16.5	16.4167			0.0833333			18.5	18.3333			0.166667
31	2021-11-11 09:24:00	14.5	14.7083			-0.208333			10	9.79167			0.208333			21	20.7917			0.208333			17.5	17.5833			-0.0833333			20	19.9167			0.0833333			16.5	16.5			0			18.5	18.5417			-0.0416667
31	2021-11-11 11:32:00	14.5	14.625			-0.125			10	9.95833			0.0416667			20.5	20.75			-0.25			17.5	17.5			0			20	19.9583			0.0416667			16.5	16.5833			-0.0833333			19	18.6667			0.333333
31	2021-11-11 13:40:00	14.5	14.5417			-0.0416667			10	10.0833			-0.0833333			21	20.7083			0.291667			17.5	17.4167			0.0833333			20	20			0			16.5	16.6667			-0.166667			19	18.7083			0.291667
31	2021-11-11 15:48:00	14.5	14.4583			0.0416667			10.5	10.1667			0.333333			20.5	20.6667			-0.166667			17.5	17.2917			0.208333			20	20			0			17	16.75			0.25			19	18.8333			0.166667
31	2021-11-11 17:56:00	14.5	14.3333			0.166667			10.5	10.25			0.25			20.5	20.625			-0.125			17	17.1667			-0.166667			20	20			0			17	16.7917			0.208333			19	18.9167			0.0833333
31	2021-11-11 20:04:00	14	14.25			-0.25			10.5	10.0417			0.458333			20	20.5833			-0.583333			17	17.0833			-0.0833333			20	20			0			17	16.8333			0.166667			19	18.9583			0.0416667
31	2021-11-11 22:12:00	14	14.125			-0.125			10.5	9.83333			0.666667			20.5	20.5417			-0.0416667			17	17			0			20	20			0			17	16.8333			0.166667			19	18.9167			0.0833333
32	2021-11-12 00:20:00	14	14.125	13.875	14.125	-0.125	-0.583333	0.5	10.5	9.66667	3.75	9.66667	0.833333	-3.83333	1.75	20.5	20.4583	19.5417	20.4583	0.0416667	-0.208333	0.25	17	16.9167	15.4583	16.9167	0.0833333	-0.458333	0.25	20	20	19.2917	20	0	-0.291667	0.25	17	16.9167	13.875	16.9583	0.0833333	-2.54167	1.54167	19	19.2917	18.875	21.4167	-0.291667	-7.125
32	2021-11-12 02:28:00	14	14.125			-0.125			10.5	9.29167			1.20833			20.5	20.4167			0.0833333			16.5	16.7917			-0.291667			20	20			0			17	16.9583			0.0416667			19.5	18.875			0.625
32	2021-11-12 04:36:00	13.5	14.0833			-0.583333			10.5	8.75			1.75			20.5	20.3333			0.166667			16.5	16.6667			-0.166667			20	19.9583			0.0416667			17	16.9583			0.0416667			19	18.9583			0.0416667
32	2021-11-12 06:44:00	14	14.0417			-0.0416667			7	7.91667			-0.916667			20.5	20.2917			0.208333			16.5	16.5			0			20	19.9167			0.0833333			17	16.7917			0.208333			19	19.5			-0.5
32	2021-11-12 08:52:00	13.5	14.0417			-0.541667			7.5	7.08333			0.416667			20.5	20.25			0.25			16.5	16.375			0.125			20	19.875			0.125			16.5	16.375			0.125			18	20.0833			-2.08333
32	2021-11-12 11:00:00	14.5	14.0417			0.458333			8	6.25			1.75			20	20.2083			-0.208333			16.5	16.25			0.25			20	19.8333			0.166667			17.5	15.9583			1.54167			23	20.6667			2.33333
32	2021-11-12 13:08:00	14.5	14.0417			0.458333			5.5	5.375			0.125			20	20.125			-0.125			16	16.0833			-0.0833333			20	19.75			0.25			17	15.7917			1.20833			14	21.125			-7.125
32	2021-11-12 15:16:00	14	14.0417			-0.0416667			3.5	4.625			-1.125			20	20.0417			-0.0416667			16	15.9167			0.0833333			19.5	19.7083			-0.208333			16.5	15.375			1.125			20	21.3333			-1.33333
32	2021-11-12 17:24:00	14	14			0			0.5	4.125			-3.625			20	19.9167			0.0833333			15.5	15.8333			-0.333333			19.5	19.625			-0.125			15	14.9583			0.0416667			25.5	21.4167			4.08333
32	2021-11-12 19:32:00	14.5	14			0.5			0.5	3.75			-3.25			20	19.7917			0.208333			15.5	15.7083			-0.208333			19.5	19.5417			-0.0416667			12	14.5417			-2.54167			26	21.375			4.625
32	2021-11-12 21:40:00	14	13.9167			0.0833333			0.5	3.79167			-3.29167			19.5	19.6667			-0.166667			15.5	15.5833			-0.0833333			19.5	19.4167			0.0833333			12	14.1667			-2.16667			26	21.3333			4.66667
32	2021-11-12 23:48:00	14	13.875			0.125			0	3.83333			-3.83333			19.5	19.5417			-0.0416667			15	15.4583			-0.458333			19	19.2917			-0.291667			15	13.875			1.125			24.5	21.25			3.25
33	2021-11-13 01:56:00	14	13.75	12.5417	13.75	0.25	-0.375	0.25	1.5	3.875	3.875	8.875	-2.375	-2.375	2.25	19.5	19.4167	18.2083	19.4167	0.0833333	-0.291667	0.125	15	15.2917	13.6667	15.2917	-0.291667	-0.458333	0.375	19.5	19.125	18.2917	19.125	0.375	-0.708333	0.583333	12	13.5417	13.1667	14.4167	-1.54167	-1.54167	1.5	21.5	20.75	16.8333	20.9167	0.75	-2.08333
33	2021-11-13 04:04:00	13.5	13.625			-0.125			4.5	4.125			0.375			19	19.2917			-0.291667			15.5	15.125			0.375			19	19			0			12	13.375			-1.375			20.5	20.9167			-0.416667
33	2021-11-13 06:12:00	13.5	13.5			0			6	4.54167			1.45833			19	19.1667			-0.166667			15	14.9583			0.0416667			19	18.9583			0.0416667			12	13.2083			-1.20833			18.5	20.5833			-2.08333
33	2021-11-13 08:20:00	13	13.375			-0.375			7.5	5.25			2.25			19	19.0417			-0.0416667			15	14.7917			0.208333			18.5	18.9167			-0.416667			12.5	13.1667			-0.666667			18.5	19.8333			-1.33333
33	2021-11-13 10:28:00	13	13.2083			-0.208333			8	5.95833			2.04167			19	18.875			0.125			15	14.625			0.375			18.5	18.8333			-0.333333			13	13.375			-0.375			17	19.0417			-2.04167
33	2021-11-13 12:36:00	13	13.0833			-0.0833333			8.5	6.66667			1.83333			18.5	18.75			-0.25			14.5	14.4583			0.0416667			18	18.7083			-0.708333			13.5	13.5417			-0.0416667			17	18.3333			-1.33333
33	2021-11-13 14:44:00	13	12.9583			0.0416667			8.5	7.41667			1.08333			18.5	18.625			-0.125			14	14.3333			-0.333333			18.5	18.625			-0.125			15	13.5			1.5			16	17.6667			-1.66667
33	2021-11-13 16:52:00	12.5	12.8333			-0.333333			8.5	8.04167			0.458333			18.5	18.5			0			14	14.1667			-0.166667			19	18.5			0.5			14.5	13.7083			0.791667			16	17.2917			-1.29167
33	2021-11-13 19:00:00	12.5	12.75			-0.25			9	8.41667			0.583333			18.5	18.375			0.125			13.5	13.9583			-0.458333			19	18.4167			0.583333			14.5	13.9583			0.541667			16.5	17			-0.5
33	2021-11-13 21:08:00	12.5	12.625			-0.125			9	8.70833			0.291667			18	18.2917			-0.291667			13.5	13.8333			-0.333333			18.5	18.3333			0.166667			14.5	14.25			0.25			16.5	16.9167			-0.416667
33	2021-11-13 23:16:00	12.5	12.5417			-0.0416667			9	8.875			0.125			18	18.2083			-0.208333			13.5	13.6667			-0.166667			18	18.2917			-0.291667			14	14.4167			-0.416667			17.5	16.8333			0.666667
34	2021-11-14 01:24:00	12.5	12.4583	12	12.4583	0.0416667	-0.25	0.208333	9	9	9	9.83333	0	-0.208333	0.458333	18	18.125	17.875	18.125	-0.125	-0.541667	0.125	13.5	13.5	12.8333	13.5	0	-0.375	0.291667	18	18.25	18	18.25	-0.25	-0.25	0.5	14.5	14.5833	14.5833	15.0833	-0.0833333	-0.333333	0.708333	16.5	16.7917	16.7917	18.5	-0.291667	-1.375
34	2021-11-14 03:32:00	12.5	12.375			0.125			9	9.125			-0.125			18	18.0833			-0.0833333			13	13.375			-0.375			18	18.25			-0.25			14.5	14.7083			-0.208333			17	16.7917			0.208333
34	2021-11-14 05:40:00	12.5	12.2917			0.208333			9	9.20833			-0.208333			17.5	18.0417			-0.541667			13	13.2917			-0.291667			18	18.2083			-0.208333			15	14.7083			0.291667			17	17.0417			-0.0416667
34	2021-11-14 07:48:00	12	12.25			-0.25			9.5	9.29167			0.208333			18	18			0			13.5	13.2083			0.291667			18	18.125			-0.125			15.5	14.7917			0.708333			17.5	17.375			0.125
34	2021-11-14 09:56:00	12	12.2083			-0.208333			9.5	9.375			0.125			18	17.9167			0.0833333			13	13.1667			-0.166667			18	18.0833			-0.0833333			14.5	14.8333			-0.333333			17.5	17.6667			-0.166667
34	2021-11-14 12:04:00	12	12.1667			-0.166667			9.5	9.45833			0.0416667			18	17.875			0.125			13	13.125			-0.125			18	18.0417			-0.0416667			15	14.875			0.125			16.5	17.875			-1.375
34	2021-11-14 14:12:00	12	12.125			-0.125			10	9.54167			0.458333			18	17.875			0.125			13	13.0833			-0.0833333			18	18			0			15	14.9583			0.0416667			17	17.9167			-0.916667
34	2021-11-14 16:20:00	12	12.0833			-0.0833333			9.5	9.625			-0.125			18	17.875			0.125			13	13			0			18	18			0			15	15			0			19	18.2083			0.791667
34	2021-11-14 18:28:00	12	12.0417			-0.0416667			9.5	9.70833			-0.208333			18	17.875			0.125			13	12.9583			0.0416667			18	18			0			15.5	15.0833			0.416667			20	18.3333			1.66667
34	2021-11-14 20:36:00	12	12			0			10	9.79167			0.208333			17.5	17.9167			-0.416667			13	12.9167			0.0833333			18.5	18			0.5			15	15.0833			-0.0833333			20	18.5			1.5
34	2021-11-14 22:44:00	12	12			0			10	9.83333			0.166667			17.5	17.9167			-0.416667			13	12.8333			0.166667			18	18.0417			-0.0416667			15	15.0417			-0.0416667			19	18.5			0.5
35	2021-11-15 00:52:00	12	12	12	12	0	0	0	10	9.91667	7.16667	9.95833	0.0833333	-2.16667	1.66667	18	17.9167	17.875	17.9583	0.0833333	-0.416667	0.125	13	12.7917	12.6667	12.7917	0.208333	-0.25	0.333333	17.5	18.0417	18	18.0833	-0.541667	-0.541667	0.458333	15	15.125	14.0417	15.2083	-0.125	-0.541667	1.08333	18	18.5417	18.3333	20.3333	-0.541667	-4.375
35	2021-11-15 03:00:00	12	12			0			10	9.95833			0.0416667			18	17.9167			0.0833333			12.5	12.75			-0.25			18	18.0417			-0.0416667			15	15.2083			-0.208333			20	18.625			1.375
35	2021-11-15 05:08:00	12	12			0			10	9.83333			0.166667			18	17.9167			0.0833333			12.5	12.75			-0.25			18	18.0417			-0.0416667			15.5	15.2083			0.291667			18.5	18.5			0
35	2021-11-15 07:16:00	12	12			0			10	9.58333			0.416667			18	17.875			0.125			12.5	12.7083			-0.208333			18	18.0833			-0.0833333			15	15.2083			-0.208333			19	18.3333			0.666667
35	2021-11-15 09:24:00	12	12			0			10	9.25			0.75			18	17.875			0.125			12.5	12.7083			-0.208333			18.5	18.0833			0.416667			15	15.1667			-0.166667			17.5	18.4167			-0.916667
35	2021-11-15 11:32:00	12	12			0			10.5	8.83333			1.66667			18	17.9167			0.0833333			12.5	12.6667			-0.166667			18	18			0			15.5	15.0417			0.458333			18	18.8333			-0.833333
35	2021-11-15 13:40:00	12	12			0			10	8.41667			1.58333			18	17.9583			0.0416667			12.5	12.6667			-0.166667			18	18			0			16	14.9167			1.08333			17.5	19.4583			-1.95833
35	2021-11-15 15:48:00	12	12			0			8.5	8			0.5			18	17.9167			0.0833333			13	12.6667			0.333333			18	18.0417			-0.0416667			15	14.7083			0.291667			15.5	19.875			-4.375
35	2021-11-15 17:56:00	12	12			0			6.5	7.625			-1.125			17.5	17.9167			-0.416667			12.5	12.7083			-0.208333			18.5	18.0417			0.458333			15	14.4583			0.541667			17	20.0417			-3.04167
35	2021-11-15 20:04:00	12	12			0			5.5	7.375			-1.875			18	17.9167			0.0833333			13	12.7083			0.291667			18	18.0417			-0.0416667			15	14.2083			0.791667			21	20.3333			0.666667
35	2021-11-15 22:12:00	12	12			0			5	7.16667			-2.16667			18	17.9167			0.0833333			12.5	12.75			-0.25			17.5	18.0417			-0.541667			13.5	14.0417			-0.541667			25	20.2917			4.70833
36	2021-11-16 00:20:00	12	11.8333	4.08333	11.8333	0.166667	-2.20833	2.16667	5	7	6.625	8.04167	-2	-2	1.04167	18	17.9167	16.25	17.9167	0.0833333	-0.375	0.791667	13	12.7917	12.625	12.8333	0.208333	-0.291667	0.375	18	18	17.875	18	0	0	0.125	13.5	13.875	13	13.875	-0.375	-1.41667	0.416667	26.5	20.3333	18.2083	20.875	6.16667	-2.70833
36	2021-11-16 02:28:00	12	11.375			0.625			5	6.79167			-1.79167			17.5	17.875			-0.375			13	12.8333			0.166667			18	18			0			12.5	13.6667			-1.16667			23	20.3333			2.66667
36	2021-11-16 04:36:00	12	10.8333			1.16667			5.5	6.625			-1.125			18	17.875			0.125			13	12.8333			0.166667			18	18			0			12	13.4167			-1.41667			22	20.4583			1.54167
36	2021-11-16 06:44:00	12	10.375			1.625			7	6.625			0.375			18	17.875			0.125			12.5	12.7917			-0.291667			18	18			0			12.5	13.2917			-0.791667			22	20.6667			1.33333
36	2021-11-16 08:52:00	12	9.83333			2.16667			7.5	6.75			0.75			18	17.875			0.125			13	12.7917			0.208333			18	17.9583			0.0416667			13	13.125			-0.125			18.5	20.875			-2.375
36	2021-11-16 11:00:00	10	9.20833			0.791667			8	6.95833			1.04167			18	17.8333			0.166667			13	12.75			0.25			18	17.9583			0.0416667			13	13			0			18	20.7083			-2.70833
36	2021-11-16 13:08:00	6.5	8.625			-2.125			8	7.20833			0.791667			17.5	17.75			-0.25			13	12.7917			0.208333			18	18			0			13	13			0			18	20.1667			-2.16667
36	2021-11-16 15:16:00	5.5	7.70833			-2.20833			8	7.45833			0.541667			18	17.5833			0.416667			12.5	12.75			-0.25			18	18			0			13	13			0			19	19.5417			-0.541667
36	2021-11-16 17:24:00	6.5	6.75			-0.25			8.5	7.70833			0.791667			18	17.4583			0.541667			12.5	12.7083			-0.208333			18	18			0			13.5	13.0833			0.416667			18	19.0833			-1.08333
36	2021-11-16 19:32:00	5.5	5.79167			-0.291667			8	7.91667			0.0833333			17.5	17.125			0.375			12.5	12.6667			-0.166667			18	18			0			13	13.2083			-0.208333			19.5	18.7083			0.791667
36	2021-11-16 21:40:00	4.5	4.875			-0.375			8	8			0			17.5	16.7083			0.791667			12.5	12.6667			-0.166667			18	17.9583			0.0416667			13.5	13.3333			0.166667			19	18.3333			0.666667
36	2021-11-16 23:48:00	5	4.08333			0.916667			8	8.04167			-0.0416667			17	16.25			0.75			13	12.625			0.375			18	17.875			0.125			13.5	13.4167			0.0833333			18.5	18.2083			0.291667
37	2021-11-17 01:56:00	1	3.375	2.625	5.375	-2.375	-2.54167	1.125	8	8.04167	7.95833	8.04167	-0.0416667	-0.458333	0.0416667	16	15.7917	13.25	15.7917	0.208333	-1.70833	0.75	12.5	12.5833	11.9583	12.5833	-0.0833333	-0.25	0.166667	18	17.7917	16.1667	17.7917	0.208333	-0.375	0.375	13.5	13.5	13.5	14.7083	0	-0.25	0.708333	19	18.0833	17.25	18.0833	0.916667	-1.04167
37	2021-11-17 04:04:00	0.5	3.04167			-2.54167			8	8			0			16	15.375			0.625			12.5	12.5			0			18	17.7083			0.291667			13.5	13.5833			-0.0833333			17.5	18.0417			-0.541667
37	2021-11-17 06:12:00	0.5	2.79167			-2.29167			8	8			0			14	14.9167			-0.916667			12.5	12.4583			0.0416667			18	17.625			0.375			13.5	13.75			-0.25			17.5	17.9167			-0.416667
37	2021-11-17 08:20:00	1	2.66667			-1.66667			8	7.95833			0.0416667			13	14.5			-1.5			12.5	12.4167			0.0833333			17.5	17.5			0			14	13.8333			0.166667			17.5	17.875			-0.375
37	2021-11-17 10:28:00	2.5	2.625			-0.125			8	7.95833			0.0416667			12.5	14.2083			-1.70833			12.5	12.375			0.125			17	17.375			-0.375			14	14			0			17	17.7083			-0.708333
37	2021-11-17 12:36:00	1.5	2.79167			-1.29167			8	7.95833			0.0416667			12.5	13.875			-1.375			12.5	12.3333			0.166667			17	17.2083			-0.208333			14	14.0833			-0.0833333			16.5	17.5417			-1.04167
37	2021-11-17 14:44:00	2.5	2.95833			-0.458333			7.5	7.95833			-0.458333			12.5	13.625			-1.125			12	12.25			-0.25			17	17			0			14	14.1667			-0.166667			17.5	17.4167			0.0833333
37	2021-11-17 16:52:00	2.5	3.5			-1			8	7.95833			0.0416667			12.5	13.4167			-0.916667			12	12.2083			-0.208333			17	16.7917			0.208333			15	14.2917			0.708333			17.5	17.2917			0.208333
37	2021-11-17 19:00:00	5	4.125			0.875			8	7.95833			0.0416667			13	13.25			-0.25			12	12.125			-0.125			16.5	16.5833			-0.0833333			14.5	14.4167			0.0833333			17.5	17.25			0.25
37	2021-11-17 21:08:00	5	4.75			0.25			8	7.95833			0.0416667			14	13.25			0.75			12	12.0417			-0.0416667			16.5	16.375			0.125			15	14.5833			0.416667			17.5	17.375			0.125
37	2021-11-17 23:16:00	6.5	5.375			1.125			8	7.95833			0.0416667			13.5	13.3333			0.166667			12	11.9583			0.0416667			16	16.1667			-0.166667			14.5	14.7083			-0.208333			17	17.625			-0.625
38	2021-11-18 01:24:00	7	5.875	5.875	9.08333	1.125	-0.0833333	1.125	8	7.83333	7.04167	7.83333	0.166667	-2.54167	0.916667	14	13.4583	13.4583	14.5	0.541667	-0.125	0.541667	12	11.875	11.1667	11.875	0.125	-0.25	0.208333	15.5	16	14.6667	16	-0.5	-0.5	0.0833333	14.5	14.9167	14.75	15.1667	-0.416667	-1.25	1.5	17	18.2917	18.2917	21.5833	-1.29167	-2.66667
38	2021-11-18 03:32:00	7.5	6.45833			1.04167			8	7.70833			0.291667			13.5	13.625			-0.125			12	11.7917			0.208333			15.5	15.8333			-0.333333			15	15.0417			-0.0416667			17.5	19			-1.5
38	2021-11-18 05:40:00	8	7			1			8	7.5			0.5			14	13.7917			0.208333			11.5	11.75			-0.25			15.5	15.6667			-0.166667			15	15.0833			-0.0833333			17	19.6667			-2.66667
38	2021-11-18 07:48:00	8	7.54167			0.458333			8	7.20833			0.791667			14	13.9583			0.0416667			11.5	11.6667			-0.166667			15.5	15.4583			0.0416667			15.5	15.1667			0.333333			19	20.25			-1.25
38	2021-11-18 09:56:00	8.5	7.875			0.625			8	7.08333			0.916667			14	14.0833			-0.0833333			11.5	11.5833			-0.0833333			15	15.2917			-0.291667			15.5	15.125			0.375			20.5	20.7083			-0.208333
38	2021-11-18 12:04:00	8.5	8.20833			0.291667			6.5	7.04167			-0.541667			14	14.125			-0.125			11.5	11.5			0			15	15.125			-0.125			16.5	15			1.5			25	21			4
38	2021-11-18 14:12:00	8.5	8.45833			0.0416667			6.5	7.04167			-0.541667			14.5	14.2083			0.291667			11.5	11.4167			0.0833333			15	15			0			15.5	15			0.5			25	21.2083			3.79167
38	2021-11-18 16:20:00	9	8.66667			0.333333			5	7.04167			-2.04167			14.5	14.25			0.25			11.5	11.3333			0.166667			15	14.9167			0.0833333			14.5	14.9583			-0.458333			25.5	21.4167			4.08333
38	2021-11-18 18:28:00	9	8.83333			0.166667			4.5	7.04167			-2.54167			14.5	14.3333			0.166667			11	11.25			-0.25			14.5	14.8333			-0.333333			16	14.875			1.125			24.5	21.5			3
38	2021-11-18 20:36:00	9	8.95833			0.0416667			6.5	7.04167			-0.541667			14.5	14.375			0.125			11	11.2083			-0.208333			14.5	14.75			-0.25			14	14.8333			-0.833333			23	21.5833			1.41667
38	2021-11-18 22:44:00	9	9.08333			-0.0833333			7.5	7.04167			0.458333			14.5	14.5			0			11	11.1667			-0.166667			14.5	14.6667			-0.166667			13.5	14.75			-1.25			21	21.4167			-0.416667
39	2021-11-19 00:52:00	9.5	9.16667	9.16667	9.79167	0.333333	-0.208333	0.333333	8	7.04167	7.04167	8.125	0.958333	-0.125	0.958333	14.5	14.5417	14.5417	14.75	-0.0416667	-0.25	0.875	11	11.125	11	11.125	-0.125	-0.125	0	14.5	14.625	14.2083	14.625	-0.125	-0.333333	0.208333	14.5	14.7083	14.4167	15.0417	-0.208333	-0.583333	0.5	19.5	21.1667	16.5417	21.1667	-1.66667	-1.66667
39	2021-11-19 03:00:00	9.5	9.25			0.25			8	7.16667			0.833333			14.5	14.5833			-0.0833333			11	11.0833			-0.0833333			14.5	14.5833			-0.0833333			14	14.5833			-0.583333			19.5	20.5			-1
39	2021-11-19 05:08:00	9.5	9.33333			0.166667			8	7.29167			0.708333			14.5	14.625			-0.125			11	11.0417			-0.0416667			14.5	14.5417			-0.0416667			14	14.5			-0.5			18.5	19.875			-1.375
39	2021-11-19 07:16:00	9.5	9.375			0.125			8	7.58333			0.416667			14.5	14.625			-0.125			11	11			0			14.5	14.4583			0.0416667			14.5	14.5417			-0.0416667			18	19.1667			-1.16667
39	2021-11-19 09:24:00	9.5	9.41667			0.0833333			8	7.91667			0.0833333			15.5	14.625			0.875			11	11			0			14.5	14.4583			0.0416667			14.5	14.4167			0.0833333			17	18.5			-1.5
39	2021-11-19 11:32:00	9.5	9.5			0			8	8.08333			-0.0833333			14.5	14.6667			-0.166667			11	11			0			14.5	14.4167			0.0833333			15	14.5			0.5			17.5	17.9583			-0.458333
39	2021-11-19 13:40:00	9.5	9.58333			-0.0833333			8	8.125			-0.125			14.5	14.7083			-0.208333			11	11			0			14.5	14.375			0.125			15	14.625			0.375			17	17.5417			-0.541667
39	2021-11-19 15:48:00	9.5	9.625			-0.125			8	8.125			-0.125			15	14.7083			0.291667			11	11			0			14.5	14.3333			0.166667			14.5	14.6667			-0.166667			17.5	17.2917			0.208333
39	2021-11-19 17:56:00	9.5	9.66667			-0.166667			8.5	8.125			0.375			14.5	14.7083			-0.208333			11	11			0			14	14.3333			-0.333333			15	14.75			0.25			17	17			0
39	2021-11-19 20:04:00	9.5	9.70833			-0.208333			8.5	8.125			0.375			14.5	14.75			-0.25			11	11			0			14.5	14.2917			0.208333			14.5	14.8333			-0.333333			16.5	16.7917			-0.291667
39	2021-11-19 22:12:00	10	9.75			0.25			8.5	8.125			0.375			15	14.75			0.25			11	11			0			14	14.25			-0.25			15	14.9167			0.0833333			16.5	16.625			-0.125
40	2021-11-20 00:20:00	10	9.79167			0.208333			8	8.125			-0.125			15	14.7083			0.291667			11	11			0			14	14.2083			-0.208333			15	15.0417			-0.0416667			16	16.5417			-0.541667
40	2021-11-20 02:28:00	10	9.83333	9.125	9.83333	0.166667	-2.375	0.541667	8	8.125	7.79167	8.125	-0.125	-0.125	0.208333	14.5	14.7083	14.7083	15	-0.208333	-0.5	0.791667	11	11.0417	11.0417	11.25	-0.0416667	-0.208333	0.25	14	14.1667	14	14.1667	-0.166667	-0.166667	0.375	15	15.0833	15.0833	16.4167	-0.0833333	-0.5	0.583333	16.5	16.375	15.9167	16.375	0.125	-1.16667
40	2021-11-20 04:36:00	10	9.625			0.375			8	8.125			-0.125			14.5	14.7917			-0.291667			11	11.0833			-0.0833333			14.5	14.125			0.375			15	15.125			-0.125			16	16.3333			-0.333333
40	2021-11-20 06:44:00	10	9.58333			0.416667			8	8.125			-0.125			15	14.75			0.25			11	11.125			-0.125			14	14.0833			-0.0833333			15	15.25			-0.25			16	16.2083			-0.208333
40	2021-11-20 08:52:00	10	9.54167			0.458333			8	8.08333			-0.0833333			14.5	14.7917			-0.291667			11	11.1667			-0.166667			14	14.0833			-0.0833333			15.5	15.2917			0.208333			16	16.1667			-0.166667
40	2021-11-20 11:00:00	10	9.5			0.5			8	8.04167			-0.0416667			15	14.7917			0.208333			11	11.2083			-0.208333			14	14.0417			-0.0416667			16	15.4167			0.583333			16	16.0833			-0.0833333
40	2021-11-20 13:08:00	10	9.45833			0.541667			8	8			0			14.5	14.75			-0.25			11.5	11.25			0.25			14	14.0417			-0.0416667			15.5	15.5417			-0.0416667			15.5	15.9583			-0.458333
40	2021-11-20 15:16:00	7	9.375			-2.375			8	7.95833			0.0416667			15.5	14.7083			0.791667			11.5	11.25			0.25			14	14.0417			-0.0416667			15.5	15.6667			-0.166667			16.5	15.9167			0.583333
40	2021-11-20 17:24:00	9	9.29167			-0.291667			8	7.91667			0.0833333			14.5	14.7083			-0.208333			11.5	11.25			0.25			14	14.0417			-0.0416667			16	15.8333			0.166667			16	15.9167			0.0833333
40	2021-11-20 19:32:00	9	9.20833			-0.208333			8	7.875			0.125			15	14.75			0.25			11.5	11.25			0.25			14	14			0			15.5	16			-0.5			16.5	16			0.5
40	2021-11-20 21:40:00	9	9.16667			-0.166667			8	7.83333			0.166667			14.5	14.8333			-0.333333			11.5	11.25			0.25			14	14.0417			-0.0416667			16	16.2083			-0.208333			15.5	16.0417			-0.541667
40	2021-11-20 23:48:00	9.5	9.125			0.375			8	7.79167			0.208333			14.5	15			-0.5			11.5	11.25			0.25			14	14.0417			-0.0416667			16.5	16.4167			0.0833333			15	16.1667			-1.16667
41	2021-11-21 01:56:00	9	9.08333	9.04167	9.5	-0.0833333	-0.25	0.208333	7.5	7.75	7.5	7.75	-0.25	-0.25	0	14.5	15.1667	15.1667	17.0417	-0.666667	-0.833333	1.08333	11	11.25	10.7083	11.25	-0.25	-0.25	0.208333	14	14.0417	13.5	14.0417	-0.0416667	-0.333333	0.541667	16.5	16.5833	16.5833	17.375	-0.0833333	-0.333333	0.791667	15.5	16.2083	16.2083	17.7917	-0.708333	-0.791667
41	2021-11-21 04:04:00	9	9.04167			-0.0416667			7.5	7.70833			-0.208333			14.5	15.3333			-0.833333			11	11.2083			-0.208333			14	14			0			17	16.7917			0.208333			16.5	16.375			0.125
41	2021-11-21 06:12:00	9	9.25			-0.25			7.5	7.66667			-0.166667			15	15.4583			-0.458333			11	11.1667			-0.166667			14	14			0			17	16.9583			0.0416667			17	16.5417			0.458333
41	2021-11-21 08:20:00	9.5	9.29167			0.208333			7.5	7.625			-0.125			16	15.75			0.25			11	11.125			-0.125			14.5	13.9583			0.541667			17.5	17.0417			0.458333			16.5	16.8333			-0.333333
41	2021-11-21 10:28:00	9.5	9.33333			0.166667			7.5	7.58333			-0.0833333			16.5	16			0.5			11	11.0417			-0.0416667			14	13.9167			0.0833333			18	17.2083			0.791667			17.5	17.0417			0.458333
41	2021-11-21 12:36:00	9.5	9.375			0.125			7.5	7.54167			-0.0416667			17	16.2917			0.708333			11	10.9583			0.0416667			14	13.875			0.125			18	17.3333			0.666667			16.5	17.2917			-0.791667
41	2021-11-21 14:44:00	9.5	9.375			0.125			7.5	7.5			0			16.5	16.5417			-0.0416667			11	10.875			0.125			13.5	13.8333			-0.333333			18	17.375			0.625			17.5	17.5			0
41	2021-11-21 16:52:00	9.5	9.41667			0.0833333			7.5	7.5			0			17	16.75			0.25			11	10.8333			0.166667			14	13.7917			0.208333			17.5	17.375			0.125			18.5	17.6667			0.833333
41	2021-11-21 19:00:00	9.5	9.45833			0.0416667			7.5	7.5			0			18	16.9167			1.08333			11	10.7917			0.208333			13.5	13.7083			-0.208333			17	17.3333			-0.333333			19.5	17.75			1.75
41	2021-11-21 21:08:00	9.5	9.5			0			7.5	7.5			0			18	17.0417			0.958333			10.5	10.75			-0.25			13.5	13.625			-0.125			17.5	17.2917			0.208333			19	17.75			1.25
41	2021-11-21 23:16:00	9.5	9.5			0			7.5	7.5			0			18	17.0417			0.958333			10.5	10.7083			-0.208333			13.5	13.5			0			17.5	17.1667			0.333333			18.5	17.7917			0.708333
42	2021-11-22 01:24:00	9.5	9.5	9.5	9.58333	0	-0.0416667	0.416667	7.5	7.54167	7.54167	8.33333	-0.0416667	-0.333333	0.416667	17.5	17	16.6667	17	0.5	-0.916667	1.33333	10.5	10.6667	10.625	10.875	-0.166667	-0.208333	0.25	13.5	13.4167	13.0417	13.4167	0.0833333	-0.291667	0.166667	17	17.0417	16.0833	17.0417	-0.0416667	-0.583333	0.375	17.5	17.75	16.25	17.8333	-0.25	-0.791667
42	2021-11-22 03:32:00	9.5	9.5			0			7.5	7.58333			-0.0833333			17	17			0			10.5	10.625			-0.125			13.5	13.3333			0.166667			16.5	16.9167			-0.416667			17.5	17.75			-0.25
42	2021-11-22 05:40:00	9.5	9.5			0			7.5	7.66667			-0.166667			16.5	17			-0.5			10.5	10.625			-0.125			13	13.2917			-0.291667			16.5	16.75			-0.25			17.5	17.8333			-0.333333
42	2021-11-22 07:48:00	9.5	9.5			0			7.5	7.75			-0.25			16.5	17			-0.5			10.5	10.625			-0.125			13	13.2083			-0.208333			16.5	16.625			-0.125			17	17.7917			-0.791667
42	2021-11-22 09:56:00	9.5	9.5			0			7.5	7.83333			-0.333333			16	16.9167			-0.916667			10.5	10.625			-0.125			13	13.1667			-0.166667			16	16.5833			-0.583333			17	17.5417			-0.541667
42	2021-11-22 12:04:00	9.5	9.54167			-0.0416667			8	7.91667			0.0833333			16	16.9167			-0.916667			10.5	10.6667			-0.166667			13	13.125			-0.125			16.5	16.4583			0.0416667			17	17.2917			-0.291667
42	2021-11-22 14:12:00	9.5	9.5			0			8	8			0			17	16.8333			0.166667			10.5	10.7083			-0.208333			13	13.0833			-0.0833333			16.5	16.3333			0.166667			16.5	17.0417			-0.541667
42	2021-11-22 16:20:00	9.5	9.5			0			8.5	8.08333			0.416667			16.5	16.7917			-0.291667			11	10.75			0.25			13	13.0417			-0.0416667			16	16.2083			-0.208333			18.5	16.8333			1.66667
42	2021-11-22 18:28:00	9.5	9.5			0			8.5	8.16667			0.333333			17	16.75			0.25			11	10.7917			0.208333			13	13.0417			-0.0416667			16	16.1667			-0.166667			18	16.6667			1.33333
42	2021-11-22 20:36:00	9.5	9.54167			-0.0416667			8.5	8.25			0.25			17	16.7083			0.291667			11	10.8333			0.166667			13	13.125			-0.125			16.5	16.125			0.375			16.5	16.4167			0.0833333
42	2021-11-22 22:44:00	10	9.58333			0.416667			8.5	8.33333			0.166667			18	16.6667			1.33333			11	10.875			0.125			13	13.2083			-0.208333			16	16.0833			-0.0833333			16	16.25			-0.25
43	2021-11-23 00:52:00	9	9.54167	8.70833	9.54167	-0.541667	-2.75	1.16667	8.5	8.41667	8.33333	8.5	0.0833333	0	0.166667	17	16.7083	16.7083	17.5417	0.291667	-1.125	0.958333	11	10.9167	10.7083	11	0.0833333	-0.208333	0.208333	13	13.2917	13.2917	14.375	-0.291667	-0.416667	0.458333	16	16.0833	16	17.1667	-0.0833333	-0.666667	0.166667	15.5	16.1667	14.7917	16.1667	-0.666667	-0.958333
43	2021-11-23 03:00:00	9.5	9.41667			0.0833333			8.5	8.45833			0.0416667			17	16.7917			0.208333			11	10.9583			0.0416667			13	13.4167			-0.416667			15.5	16.0417			-0.541667			15	15.9167			-0.916667
43	2021-11-23 05:08:00	9.5	9.125			0.375			8.5	8.5			0			16.5	16.7083			-0.208333			11	11			0			13.5	13.5417			-0.0416667			16	16			0			15.5	15.75			-0.25
43	2021-11-23 07:16:00	10	8.91667			1.08333			8.5	8.5			0			16	16.7083			-0.708333			11	11			0			14	13.6667			0.333333			16	16			0			14.5	15.4583			-0.958333
43	2021-11-23 09:24:00	10	8.83333			1.16667			8.5	8.5			0			16	16.75			-0.75			11	11			0			14	13.7917			0.208333			16	16.0833			-0.0833333			15	15.125			-0.125
43	2021-11-23 11:32:00	9	8.79167			0.208333			8.5	8.5			0			16.5	16.875			-0.375			11	10.9583			0.0416667			14	13.9167			0.0833333			16	16.0833			-0.0833333			16	14.9167			1.08333
43	2021-11-23 13:40:00	8	8.70833			-0.708333			8.5	8.5			0			17	16.9583			0.0416667			11	10.9167			0.0833333			14.5	14.0417			0.458333			16	16.1667			-0.166667			14	14.875			-0.875
43	2021-11-23 15:48:00	6	8.75			-2.75			8.5	8.45833			0.0416667			16	17.125			-1.125			11	10.875			0.125			14.5	14.1667			0.333333			16	16.3333			-0.333333			14.5	14.7917			-0.291667
43	2021-11-23 17:56:00	7	8.75			-1.75			8.5	8.41667			0.0833333			16.5	17.25			-0.75			11	10.8333			0.166667			14.5	14.2917			0.208333			16	16.5833			-0.583333			15	14.875			0.125
43	2021-11-23 20:04:00	8.5	8.75			-0.25			8.5	8.375			0.125			17.5	17.375			0.125			11	10.7917			0.208333			14.5	14.375			0.125			17	16.8333			0.166667			14	14.8333			-0.833333
43	2021-11-23 22:12:00	9	8.70833			0.291667			8.5	8.33333			0.166667			18.5	17.5417			0.958333			10.5	10.7083			-0.208333			14.5	14.375			0.125			16.5	17.1667			-0.666667			14	14.9167			-0.916667
44	2021-11-24 00:20:00	9	8.70833	8.70833	9.54167	0.291667	-0.0416667	0.75	8.5	8.29167	7.54167	8.29167	0.208333	-0.291667	0.208333	19	17.6667	17.6667	18.2917	1.33333	-1.29167	1.33333	10.5	10.625	9.5	10.625	-0.125	-0.25	0.166667	14.5	14.375	13.9167	14.4167	0.125	-0.333333	0.333333	17	17.5	17.5	19.375	-0.5	-0.875	1.5	15.5	15	14.9167	16.625	0.5	-1.375
44	2021-11-24 02:28:00	9.5	8.75			0.75			8	8.20833			-0.208333			19	17.7083			1.29167			10.5	10.5417			-0.0416667			14.5	14.4167			0.0833333			18	17.875			0.125			14.5	14.9167			-0.416667
44	2021-11-24 04:36:00	9.5	8.875			0.625			8	8.125			-0.125			18.5	17.75			0.75			10.5	10.4583			0.0416667			14.5	14.4167			0.0833333			18.5	18.1667			0.333333			16	14.9583			1.04167
44	2021-11-24 06:44:00	9.5	9.16667			0.333333			8	8.04167			-0.0416667			18	17.9583			0.0416667			10.5	10.375			0.125			14.5	14.375			0.125			19	18.4167			0.583333			15	15.0417			-0.0416667
44	2021-11-24 08:52:00	9.5	9.375			0.125			8	7.95833			0.0416667			18	18.125			-0.125			10	10.25			-0.25			14	14.3333			-0.333333			20	18.6667			1.33333			15.5	15.125			0.375
44	2021-11-24 11:00:00	10	9.45833			0.541667			8	7.875			0.125			17.5	18.25			-0.75			10	10.125			-0.125			14	14.2917			-0.291667			20	18.8333			1.16667			16	15.3333			0.666667
44	2021-11-24 13:08:00	9.5	9.5			0			7.5	7.79167			-0.291667			17	18.2917			-1.29167			10	10.0417			-0.0416667			14.5	14.25			0.25			20.5	19			1.5			15	15.5833			-0.583333
44	2021-11-24 15:16:00	9.5	9.54167			-0.0416667			7.5	7.70833			-0.208333			17.5	18.25			-0.75			10	9.95833			0.0416667			14.5	14.1667			0.333333			19.5	19.1667			0.333333			14.5	15.875			-1.375
44	2021-11-24 17:24:00	9.5	9.54167			-0.0416667			7.5	7.66667			-0.166667			18.5	18.2083			0.291667			10	9.83333			0.166667			14	14.125			-0.125			19	19.25			-0.25			15.5	16.125			-0.625
44	2021-11-24 19:32:00	9.5	9.54167			-0.0416667			7.5	7.625			-0.125			18.5	18.1667			0.333333			9.5	9.70833			-0.208333			14	14.0417			-0.0416667			19	19.2917			-0.291667			16	16.25			-0.25
44	2021-11-24 21:40:00	9.5	9.5			0			7.5	7.58333			-0.0833333			19	18.125			0.875			9.5	9.58333			-0.0833333			14	13.9583			0.0416667			19	19.375			-0.375			16.5	16.4583			0.0416667
44	2021-11-24 23:48:00	9.5	9.45833			0.0416667			7.5	7.54167			-0.0416667			19	18.125			0.875			9.5	9.5			0			14	13.9167			0.0833333			18.5	19.375			-0.875			17	16.625			0.375
45	2021-11-25 01:56:00	9.5	9.375	9.25	9.375	0.125	-0.25	0.25	7.5	7.54167	7.54167	7.79167	-0.0416667	-0.291667	0.333333	18.5	18.1667	17.9583	18.625	0.333333	-1.04167	1.41667	9.5	9.41667	9	9.41667	0.0833333	-0.333333	0.0833333	13.5	13.8333	12.7917	13.8333	-0.333333	-0.458333	0.625	19	19.25	17.5	19.25	-0.25	-0.5	1.29167	19	16.75	16.2083	17.1667	2.25	-0.75
45	2021-11-25 04:04:00	9.5	9.33333			0.166667			7.5	7.58333			-0.0833333			18.5	18.375			0.125			9	9.33333			-0.333333			14	13.7083			0.291667			19	19.0833			-0.0833333			17.5	16.9167			0.583333
45	2021-11-25 06:12:00	9.5	9.29167			0.208333			7.5	7.625			-0.125			18	18.5			-0.5			9	9.25			-0.25			13.5	13.5833			-0.0833333			19	18.9583			0.0416667			17.5	17.0417			0.458333
45	2021-11-25 08:20:00	9	9.25			-0.25			7.5	7.66667			-0.166667			17.5	18.5417			-1.04167			9	9.16667			-0.166667			13.5	13.4583			0.0416667			20	18.8333			1.16667			17.5	17.125			0.375
45	2021-11-25 10:28:00	9	9.25			-0.25			7.5	7.66667			-0.166667			18	18.625			-0.625			9	9.125			-0.125			13.5	13.4167			0.0833333			20	18.7083			1.29167			17.5	17.1667			0.333333
45	2021-11-25 12:36:00	9	9.25			-0.25			8	7.66667			0.333333			18	18.5833			-0.583333			9	9.08333			-0.0833333			13	13.2917			-0.291667			18.5	18.5417			-0.0416667			17.5	17.125			0.375
45	2021-11-25 14:44:00	9	9.25			-0.25			8	7.66667			0.333333			19.5	18.5			1			9	9.04167			-0.0416667			13	13.1667			-0.166667			18.5	18.4167			0.0833333			17	17.0417			-0.0416667
45	2021-11-25 16:52:00	9	9.25			-0.25			8	7.66667			0.333333			19	18.375			0.625			9	9			0			13	13.0833			-0.0833333			18	18.2083			-0.208333			16	16.75			-0.75
45	2021-11-25 19:00:00	9	9.25			-0.25			8	7.70833			0.291667			19	18.2083			0.791667			9	9			0			12.5	12.9583			-0.458333			17.5	18			-0.5			16.5	16.6667			-0.166667
45	2021-11-25 21:08:00	9.5	9.25			0.25			7.5	7.75			-0.25			19.5	18.0833			1.41667			9	9			0			13.5	12.875			0.625			17.5	17.7917			-0.291667			16.5	16.4583			0.0416667
45	2021-11-25 23:16:00	9.5	9.29167			0.208333			7.5	7.79167			-0.291667			18.5	17.9583			0.541667			9	9.04167			-0.0416667			12.5	12.7917			-0.291667			17	17.5			-0.5			16	16.2083			-0.208333
46	2021-11-26 01:24:00	9.5	9.33333	8.75	9.5	0.166667	-0.25	1	7.5	7.83333	7.83333	8.04167	-0.333333	-0.333333	0.166667	18	17.7917	15.2083	17.7917	0.208333	-0.833333	0.208333	9	9.08333	9.08333	10.1667	-0.0833333	-0.291667	0.333333	12.5	12.7083	12.5	12.7083	-0.208333	-0.208333	0	17	17.2083	16.375	17.2083	-0.208333	-0.541667	0.125	16	16	14	16	0	-0.708333
46	2021-11-26 03:32:00	9.5	9.375			0.125			7.5	7.83333			-0.333333			17	17.625			-0.625			9	9.125			-0.125			12.5	12.6667			-0.166667			16.5	17.0417			-0.541667			15.5	15.7917			-0.291667
46	2021-11-26 05:40:00	9.5	9.41667			0.0833333			8	7.83333			0.166667			16.5	17.3333			-0.833333			9	9.20833			-0.208333			12.5	12.625			-0.125			16.5	16.875			-0.375			16.5	15.5833			0.916667
46	2021-11-26 07:48:00	9.5	9.5			0			8	7.83333			0.166667			16.5	17.0417			-0.541667			9	9.29167			-0.291667			12.5	12.5833			-0.0833333			16.5	16.75			-0.25			15	15.4167			-0.416667
46	2021-11-26 09:56:00	9.5	9.5			0			8	7.83333			0.166667			16	16.75			-0.75			9.5	9.375			0.125			12.5	12.5833			-0.0833333			16.5	16.6667			-0.166667			14.5	15.2083			-0.708333
46	2021-11-26 12:04:00	9.5	9.45833			0.0416667			8	7.875			0.125			16	16.375			-0.375			9.5	9.45833			0.0416667			12.5	12.5			0			16.5	16.5833			-0.0833333			15	15			0
46	2021-11-26 14:12:00	9.5	9.375			0.125			8	7.91667			0.0833333			16	16.0417			-0.0416667			9.5	9.58333			-0.0833333			12.5	12.5			0			16.5	16.5417			-0.0416667			15	14.8333			0.166667
46	2021-11-26 16:20:00	9.5	9.20833			0.291667			8	7.95833			0.0416667			16	15.7917			0.208333			10	9.70833			0.291667			12.5	12.5			0			16.5	16.5			0			14.5	14.625			-0.125
46	2021-11-26 18:28:00	10	9			1			8	8			0			15.5	15.625			-0.125			10	9.83333			0.166667			12.5	12.5			0			16.5	16.4583			0.0416667			14	14.4583			-0.458333
46	2021-11-26 20:36:00	9	8.83333			0.166667			8	8			0			15.5	15.5			0			10	9.95833			0.0416667			12.5	12.5			0			16.5	16.4583			0.0416667			14	14.2083			-0.208333
46	2021-11-26 22:44:00	9	8.79167			0.208333			8	8.04167			-0.0416667			15	15.3333			-0.333333			10	10.0833			-0.0833333			12.5	12.5			0			16.5	16.4167			0.0833333			14	14.0833			-0.0833333
47	2021-11-27 00:52:00	8.5	8.75	8.70833	9.75	-0.25	-1.70833	0.5	8	8.04167	7	8.29167	-0.0416667	-0.25	1.5	14.5	15.2083	14.7917	15.2083	-0.708333	-0.708333	0.125	10.5	10.1667	10.1667	10.5	0.333333	0	0.333333	12.5	12.5417	12.5	12.5833	-0.0416667	-0.0833333	0.416667	16.5	16.375	16.3333	16.7917	0.125	-0.791667	0.5	14	14	9.66667	14	0	-0.541667
47	2021-11-27 03:00:00	7.5	8.70833			-1.20833			8	8.08333			-0.0833333			15	15.0833			-0.0833333			10.5	10.25			0.25			12.5	12.5417			-0.0416667			16.5	16.3333			0.166667			13.5	13.8333			-0.333333
47	2021-11-27 05:08:00	7	8.70833			-1.70833			8	8.125			-0.125			15	14.9583			0.0416667			10.5	10.3333			0.166667			12.5	12.5833			-0.0833333			16	16.3333			-0.333333			13.5	13.6667			-0.166667
47	2021-11-27 07:16:00	7.5	8.70833			-1.20833			8	8.16667			-0.166667			15	14.875			0.125			10.5	10.375			0.125			12.5	12.5833			-0.0833333			16.5	16.375			0.125			13.5	13.625			-0.125
47	2021-11-27 09:24:00	9	8.70833			0.291667			8.5	8.20833			0.291667			14.5	14.8333			-0.333333			10.5	10.4167			0.0833333			12.5	12.5833			-0.0833333			16	16.375			-0.375			13.5	13.5833			-0.0833333
47	2021-11-27 11:32:00	9	8.79167			0.208333			8	8.25			-0.25			14.5	14.7917			-0.291667			10.5	10.4583			0.0416667			13	12.5833			0.416667			16	16.3333			-0.333333			13.5	13.5417			-0.0416667
47	2021-11-27 13:40:00	9	8.875			0.125			8.5	8.29167			0.208333			14.5	14.8333			-0.333333			10.5	10.5			0			12.5	12.5833			-0.0833333			16	16.375			-0.375			13	13.5417			-0.541667
47	2021-11-27 15:48:00	9.5	9			0.5			8.5	8.125			0.375			14.5	14.9167			-0.416667			10.5	10.5			0			13	12.5833			0.416667			16.5	16.4167			0.0833333			13	12.8333			0.166667
47	2021-11-27 17:56:00	9.5	9.20833			0.291667			8.5	7.83333			0.666667			15	14.9583			0.0416667			10.5	10.5			0			12.5	12.5833			-0.0833333			17	16.5			0.5			14	11.9583			2.04167
47	2021-11-27 20:04:00	10	9.5			0.5			8.5	7.45833			1.04167			15	15			0			10.5	10.5			0			12.5	12.5417			-0.0416667			16.5	16.5833			-0.0833333			13.5	10.8333			2.66667
47	2021-11-27 22:12:00	10	9.75			0.25			8.5	7			1.5			15	15.0417			-0.0416667			10.5	10.5			0			12.5	12.5			0			16	16.7917			-0.791667			13.5	9.66667			3.83333
48	2021-11-28 00:20:00	10	9.875	9.875	10.5	0.125	-0.125	0.291667	8.5	6.54167	5.29167	6.54167	1.95833	-3.08333	1.95833	15.5	15.125	15.125	15.5	0.375	0	0.375	10.5	10.5	10.5	10.5	0	0	0	12.5	12.4583	12	12.4583	0.0416667	-0.25	0.166667	17	16.9583	16.0833	17.0417	0.0416667	-0.583333	2.08333	14	8.54167	4.16667	8.54167	5.45833	-6.29167
48	2021-11-28 02:28:00	10	10			0			6	6.20833			-0.208333			15.5	15.2083			0.291667			10.5	10.5			0			12.5	12.375			0.125			17	17			0			5.5	7.625			-2.125
48	2021-11-28 04:36:00	10	10.125			-0.125			4.5	5.875			-1.375			15.5	15.2917			0.208333			10.5	10.5			0			12.5	12.3333			0.166667			17.5	17.0417			0.458333			3	6.875			-3.875
48	2021-11-28 06:44:00	10.5	10.2083			0.291667			3.5	5.70833			-2.20833			15.5	15.375			0.125			10.5	10.5			0			12	12.25			-0.25			17	17			0			0	6.29167			-6.29167
48	2021-11-28 08:52:00	10.5	10.2917			0.208333			2.5	5.58333			-3.08333			15.5	15.4167			0.0833333			10.5	10.5			0			12	12.2083			-0.208333			19	16.9167			2.08333			-0.5	5.66667			-6.16667
48	2021-11-28 11:00:00	10.5	10.3333			0.166667			3	5.45833			-2.45833			15.5	15.4583			0.0416667			10.5	10.5			0			12	12.1667			-0.166667			18	16.875			1.125			0	5.16667			-5.16667
48	2021-11-28 13:08:00	10.5	10.375			0.125			4	5.375			-1.375			15.5	15.5			0			10.5	10.5			0			12	12.125			-0.125			16.5	16.8333			-0.333333			2.5	4.66667			-2.16667
48	2021-11-28 15:16:00	10.5	10.4167			0.0833333			4.5	5.29167			-0.791667			15.5	15.5			0			10.5	10.5			0			12	12.0833			-0.0833333			16.5	16.7083			-0.208333			4	4.16667			-0.166667
48	2021-11-28 17:24:00	10.5	10.4583			0.0416667			6.5	5.41667			1.08333			15.5	15.4583			0.0416667			10.5	10.5			0			12	12.0417			-0.0416667			16	16.5833			-0.583333			6	4.41667			1.58333
48	2021-11-28 19:32:00	10.5	10.5			0			7	5.70833			1.29167			15.5	15.4583			0.0416667			10.5	10.5			0			12	12			0			16	16.5			-0.5			6.5	4.91667			1.58333
48	2021-11-28 21:40:00	10.5	10.5			0			7	6.08333			0.916667			15.5	15.4167			0.0833333			10.5	10.5			0			12	12			0			16	16.375			-0.375			7.5	5.66667			1.83333
48	2021-11-28 23:48:00	10.5	10.5			0			7.5	6.54167			0.958333			15.5	15.375			0.125			10.5	10.5			0			12	12			0			15.5	16.0833			-0.583333			7.5	6.45833			1.04167
49	2021-11-29 01:56:00	10.5	10.4583	10.0417	10.5	0.0416667	-0.541667	0.375	7.5	6.95833	6.54167	8	0.541667	0	0.958333	15.5	15.3333	15.0833	15.375	0.166667	-0.333333	0.375	10.5	10.5	10.5	10.9167	0	-0.208333	0.25	12	12	12	12.1667	0	-0.166667	0.416667	15.5	15.875	15.4167	16.0833	-0.375	-0.583333	0.875	8	7.25	6.45833	9.54167	0.75	-0.0416667
49	2021-11-29 04:04:00	10.5	10.375			0.125			7.5	7.29167			0.208333			15	15.3333			-0.333333			10.5	10.5417			-0.0416667			12	12			0			15.5	15.75			-0.25			8.5	7.83333			0.666667
49	2021-11-29 06:12:00	10.5	10.2917			0.208333			8	7.58333			0.416667			15.5	15.2917			0.208333			10.5	10.5833			-0.0833333			12	12			0			16.5	15.625			0.875			9	8.29167			0.708333
49	2021-11-29 08:20:00	10.5	10.2083			0.291667			8	7.70833			0.291667			15	15.25			-0.25			10.5	10.625			-0.125			12	12.0417			-0.0416667			15.5	15.5417			-0.0416667			9	8.58333			0.416667
49	2021-11-29 10:28:00	10.5	10.125			0.375			8	7.79167			0.208333			15	15.2083			-0.208333			10.5	10.6667			-0.166667			12	12.0417			-0.0416667			15.5	15.5417			-0.0416667			9	8.875			0.125
49	2021-11-29 12:36:00	10	10.0833			-0.0833333			8	7.875			0.125			15	15.1667			-0.166667			10.5	10.7083			-0.208333			12	12.0417			-0.0416667			15.5	15.4583			0.0416667			9.5	9.08333			0.416667
49	2021-11-29 14:44:00	9.5	10.0417			-0.541667			8	7.91667			0.0833333			15.5	15.125			0.375			11	10.75			0.25			12	12.0833			-0.0833333			15	15.4167			-0.416667			9.5	9.33333			0.166667
49	2021-11-29 16:52:00	9.5	10.0417			-0.541667			8	8			0			15	15.125			-0.125			11	10.7917			0.208333			12	12.0833			-0.0833333			15	15.4167			-0.416667			9.5	9.54167			-0.0416667
49	2021-11-29 19:00:00	9.5	10.0417			-0.541667			8	8			0			15	15.125			-0.125			11	10.8333			0.166667			12.5	12.0833			0.416667			15	15.4583			-0.458333			9.5	9.08333			0.416667
49	2021-11-29 21:08:00	9.5	10.0417			-0.541667			8	7.66667			0.333333			15	15.0833			-0.0833333			11	10.875			0.125			12	12.125			-0.125			16	15.4167			0.583333			10	8.41667			1.58333
49	2021-11-29 23:16:00	10	10.0417			-0.0416667			8	7.25			0.75			15	15.125			-0.125			11	10.9167			0.0833333			12	12.1667			-0.166667			15	15.4583			-0.458333			10	7.70833			2.29167
50	2021-11-30 01:24:00	10	10.0417			-0.0416667			8	6.91667			1.08333			15	15.125			-0.125			11	10.9583			0.0416667			12.5	12.2083			0.291667			15	15.5			-0.5			10.5	7.08333			3.41667
50	2021-11-30 03:32:00	10.5	10.0833	10.0417	10.5	0.416667	-0.0416667	0.416667	8.5	6.70833	6.375	6.91667	1.79167	-3.45833	1.79167	15.5	15.1667	15.125	15.4167	0.333333	-0.416667	0.375	11	11	10.9583	11.0833	0	-0.0833333	0.0416667	12	12.25	12.2083	12.3333	-0.25	-0.333333	0.291667	15.5	15.4167	14.7083	15.5	0.0833333	-0.916667	1	10.5	6.79167	5.54167	7.08333	3.70833	-5.625
50	2021-11-30 05:40:00	10.5	10.1667			0.333333			7.5	6.58333			0.916667			15	15.125			-0.125			11	11			0			12	12.25			-0.25			16	15.3333			0.666667			3	6.5			-3.5
50	2021-11-30 07:48:00	10.5	10.25			0.25			4	6.5			-2.5			15	15.125			-0.125			11	11			0			12.5	12.25			0.25			16	15.25			0.75			1	6.29167			-5.29167
50	2021-11-30 09:56:00	10.5	10.3333			0.166667			3	6.45833			-3.45833			15.5	15.125			0.375			11	11			0			12.5	12.2083			0.291667			16	15.1667			0.833333			0.5	6.125			-5.625
50	2021-11-30 12:04:00	10.5	10.4167			0.0833333			4	6.41667			-2.41667			15	15.125			-0.125			11	11			0			12.5	12.2083			0.291667			16	15			1			1.5	5.95833			-4.45833
50	2021-11-30 14:12:00	10.5	10.4583			0.0416667			5.5	6.41667			-0.916667			15.5	15.1667			0.333333			11	11			0			12.5	12.25			0.25			14.5	14.9167			-0.416667			6	5.83333			0.166667
50	2021-11-30 16:20:00	10.5	10.5			0			6.5	6.41667			0.0833333			15	15.25			-0.25			11	11			0			12	12.25			-0.25			14	14.9167			-0.916667			6	5.66667			0.333333
50	2021-11-30 18:28:00	10.5	10.5			0			7	6.375			0.625			15	15.25			-0.25			11	11			0			12	12.2917			-0.291667			14	14.7917			-0.791667			7	5.54167			1.45833
50	2021-11-30 20:36:00	10.5	10.375			0.125			7.5	6.41667			1.08333			15	15.3333			-0.333333			11	11.0417			-0.0416667			12	12.3333			-0.333333			14	14.7083			-0.708333			7.5	6.04167			1.45833
50	2021-11-30 22:44:00	10.5	10.125			0.375			7.5	6.75			0.75			15	15.4167			-0.416667			11	11.0833			-0.0833333			12	12.3333			-0.333333			14	14.7083			-0.708333			8	6.75			1.25
51	2021-12-01 00:52:00	10.5	9.875	8.16667	9.875	0.625	-2.25	1.08333	8	7.16667	7.16667	8.29167	0.833333	-0.208333	0.833333	15.5	15.4583	15	15.4583	0.0416667	-0.666667	0.708333	11	11.125	11.125	11.5	-0.125	-0.208333	0.25	12.5	12.3333	12.3333	12.5	0.166667	0	0.166667	14	14.75	14.75	16.3333	-0.75	-1.08333	1.375	8.5	7.5	7.5	10.25	1	-0.208333
51	2021-12-01 03:00:00	10.5	9.66667			0.833333			8	7.5			0.5			16	15.4583			0.541667			11	11.1667			-0.166667			12.5	12.3333			0.166667			15	14.8333			0.166667			8.5	8.16667			0.333333
51	2021-12-01 05:08:00	10.5	9.41667			1.08333			8	7.70833			0.291667			15.5	15.375			0.125			11	11.2083			-0.208333			12.5	12.3333			0.166667			14	15.0833			-1.08333			9	8.45833			0.541667
51	2021-12-01 07:16:00	9	9.20833			-0.208333			8	7.83333			0.166667			16	15.3333			0.666667			11.5	11.25			0.25			12.5	12.375			0.125			15	15.375			-0.375			9	8.79167			0.208333
51	2021-12-01 09:24:00	7.5	8.95833			-1.45833			8	7.95833			0.0416667			16	15.3333			0.666667			11.5	11.2917			0.208333			12.5	12.4167			0.0833333			16	15.625			0.375			9.5	9.04167			0.458333
51	2021-12-01 11:32:00	7.5	8.58333			-1.08333			8	8.04167			-0.0416667			16	15.2917			0.708333			11.5	11.3333			0.166667			12.5	12.4583			0.0416667			16.5	15.8333			0.666667			9.5	9.29167			0.208333
51	2021-12-01 13:40:00	8	8.41667			-0.416667			8	8.125			-0.125			15	15.25			-0.25			11.5	11.375			0.125			12.5	12.5			0			17	16			1			9.5	9.5			0
51	2021-12-01 15:48:00	7.5	8.29167			-0.791667			8	8.16667			-0.166667			14.5	15.1667			-0.666667			11.5	11.4167			0.0833333			12.5	12.5			0			17.5	16.125			1.375			9.5	9.70833			-0.208333
51	2021-12-01 17:56:00	8	8.20833			-0.208333			8	8.20833			-0.208333			14.5	15.0417			-0.541667			11.5	11.4583			0.0416667			12.5	12.5			0			17.5	16.1667			1.33333			10	9.91667			0.0833333
51	2021-12-01 20:04:00	7.5	8.16667			-0.666667			8.5	8.25			0.25			15	15			0			11.5	11.5			0			12.5	12.5			0			17	16.2917			0.708333			10	10.0833			-0.0833333
51	2021-12-01 22:12:00	6	8.25			-2.25			8.5	8.29167			0.208333			14.5	15			-0.5			11.5	11.4583			0.0416667			12.5	12.5			0			16.5	16.3333			0.166667			10.5	10.25			0.25
52	2021-12-02 00:20:00	8.5	8.5	8.5	10.3333	0	0	0.833333	8.5	8.33333	8.33333	8.625	0.166667	-0.125	0.416667	14.5	14.9167	14.8333	15.75	-0.416667	-0.416667	1.04167	11.5	11.4167	10.7917	11.4167	0.0833333	-0.25	0.208333	12.5	12.5	12.5	12.5417	0	-0.0416667	0.458333	16	16.2917	15.5833	16.2917	-0.291667	-0.666667	0.416667	10.5	10.375	10.375	11.2917	0.125	-0.291667
52	2021-12-02 02:28:00	9	8.75			0.25			8.5	8.41667			0.0833333			14.5	14.8333			-0.333333			11.5	11.375			0.125			12.5	12.5			0			15.5	16.1667			-0.666667			11	10.5			0.5
52	2021-12-02 04:36:00	9.5	8.95833			0.541667			8.5	8.5			0			14.5	14.8333			-0.333333			11.5	11.3333			0.166667			12.5	12.5			0			15.5	16.0833			-0.583333			11	10.6667			0.333333
52	2021-12-02 06:44:00	10	9.20833			0.791667			8.5	8.58333			-0.0833333			15	14.875			0.125			11.5	11.2917			0.208333			12.5	12.5			0			15.5	15.9167			-0.416667			11	10.8333			0.166667
52	2021-12-02 08:52:00	10	9.41667			0.583333			8.5	8.625			-0.125			16	14.9583			1.04167			11	11.25			-0.25			12.5	12.5			0			15.5	15.75			-0.25			11	10.9583			0.0416667
52	2021-12-02 11:00:00	10.5	9.66667			0.833333			8.5	8.625			-0.125			15	15			0			11	11.2083			-0.208333			12.5	12.5			0			15.5	15.6667			-0.166667			11	11.0833			-0.0833333
52	2021-12-02 13:08:00	10.5	10.0417			0.458333			9	8.625			0.375			15	15.0833			-0.0833333			11	11.1667			-0.166667			12.5	12.5417			-0.0416667			15	15.625			-0.625			11	11.125			-0.125
52	2021-12-02 15:16:00	10.5	10.2083			0.291667			9	8.625			0.375			15	15.2083			-0.208333			11	11.125			-0.125			12.5	12.5417			-0.0416667			16	15.5833			0.416667			11.5	11.2083			0.291667
52	2021-12-02 17:24:00	10.5	10.2917			0.208333			9	8.58333			0.416667			15	15.375			-0.375			11	11.0417			-0.0416667			12.5	12.5417			-0.0416667			15.5	15.625			-0.125			11.5	11.25			0.25
52	2021-12-02 19:32:00	10.5	10.3333			0.166667			8.5	8.54167			-0.0416667			15.5	15.5833			-0.0833333			11	10.9583			0.0416667			12.5	12.5417			-0.0416667			15.5	15.6667			-0.166667			11.5	11.2917			0.208333
52	2021-12-02 21:40:00	10.5	10.3333			0.166667			8.5	8.5			0			15.5	15.7083			-0.208333			11	10.875			0.125			12.5	12.5417			-0.0416667			16	15.7083			0.291667			11.5	11.2917			0.208333
52	2021-12-02 23:48:00	10.5	10.3333			0.166667			8.5	8.41667			0.0833333			15.5	15.75			-0.25			11	10.7917			0.208333			13	12.5417			0.458333			16	15.7917			0.208333			11	11.2917			-0.291667
53	2021-12-03 01:56:00	10.5	10.25	9.75	10.25	0.25	-0.875	0.25	8.5	8.33333	6.875	8.33333	0.166667	-0.416667	0.166667	16	15.9167	15.9167	17.3333	0.0833333	-0.208333	0.958333	11	10.7083	9.5	10.7083	0.291667	-0.375	0.333333	12.5	12.5	10.4583	12.5	0	-0.541667	0.5	15.5	15.9167	15.9167	17.9583	-0.416667	-0.958333	0.708333	11.5	11.2917	10.7083	11.2917	0.208333	-0.25
53	2021-12-03 04:04:00	10	10.125			-0.125			8	8.16667			-0.166667			16.5	16.1667			0.333333			10.5	10.625			-0.125			12.5	12.4167			0.0833333			16	16.0417			-0.0416667			11.5	11.2917			0.208333
53	2021-12-03 06:12:00	10	10.0417			-0.0416667			8	8			0			17	16.3333			0.666667			10.5	10.5417			-0.0416667			12.5	12.3333			0.166667			16	16.0417			-0.0416667			11.5	11.25			0.25
53	2021-12-03 08:20:00	10	10			0			8	7.83333			0.166667			16.5	16.5417			-0.0416667			10.5	10.4583			0.0416667			12.5	12.1667			0.333333			16	16.125			-0.125			11	11.2083			-0.208333
53	2021-12-03 10:28:00	10	9.95833			0.0416667			7.5	7.70833			-0.208333			16.5	16.7083			-0.208333			10	10.375			-0.375			12.5	12			0.5			16.5	16.2083			0.291667			11	11.125			-0.125
53	2021-12-03 12:36:00	9.5	9.91667			-0.416667			7.5	7.58333			-0.0833333			17	16.875			0.125			10	10.25			-0.25			12	11.7917			0.208333			17	16.2917			0.708333			11	11.0417			-0.0416667
53	2021-12-03 14:44:00	9	9.875			-0.875			7	7.41667			-0.416667			18	17.0417			0.958333			10	10.125			-0.125			11.5	11.5417			-0.0416667			16.5	16.5			0			11	11			0
53	2021-12-03 16:52:00	9.5	9.83333			-0.333333			7	7.25			-0.25			17	17.1667			-0.166667			10	9.95833			0.0416667			11.5	11.2917			0.208333			16	16.7917			-0.791667			11	10.9167			0.0833333
53	2021-12-03 19:00:00	10	9.83333			0.166667			7	7.125			-0.125			17.5	17.2083			0.291667			10	9.83333			0.166667			10.5	11.0417			-0.541667			16.5	17.125			-0.625			11	10.8333			0.166667
53	2021-12-03 21:08:00	10	9.79167			0.208333			7	7			0			17.5	17.25			0.25			10	9.66667			0.333333			10.5	10.75			-0.25			16.5	17.4583			-0.958333			10.5	10.75			-0.25
53	2021-12-03 23:16:00	10	9.75			0.25			7	6.875			0.125			17.5	17.3333			0.166667			9.5	9.5			0			10	10.4583			-0.458333			17	17.9583			-0.958333			10.5	10.7083			-0.208333
54	2021-12-04 01:24:00	10	9.70833	9.33333	9.75	0.291667	-0.25	0.291667	6.5	6.75	6.20833	6.875	-0.25	-0.458333	0.25	17.5	17.4167	17.3333	17.4583	0.0833333	-0.416667	0.166667	9.5	9.375	8.16667	9.5	0.125	-0.5	0.25	10	10.1667	9	10.4583	-0.166667	-0.5	0	18.5	18.375	17.9583	21.3333	0.125	-0.958333	2.125	10.5	10.6667	10.0417	10.7083	-0.166667	-0.25
54	2021-12-04 03:32:00	10	9.70833			0.291667			6.5	6.66667			-0.166667			17.5	17.4583			0.0416667			9	9.25			-0.25			9.5	9.91667			-0.416667			19	18.75			0.25			10.5	10.5833			-0.0833333
54	2021-12-04 05:40:00	10	9.75			0.25			6.5	6.625			-0.125			17	17.4167			-0.416667			9	9.125			-0.125			9.5	9.70833			-0.208333			20	19.125			0.875			10.5	10.5			0
54	2021-12-04 07:48:00	9.5	9.75			-0.25			6.5	6.58333			-0.0833333			17.5	17.4583			0.0416667			8.5	9			-0.5			9	9.5			-0.5			20	19.5417			0.458333			10.5	10.4167			0.0833333
54	2021-12-04 09:56:00	9.5	9.70833			-0.208333			6.5	6.54167			-0.0416667			17.5	17.4583			0.0416667			8.5	8.875			-0.375			9	9.375			-0.375			22	19.875			2.125			10.5	10.3333			0.166667
54	2021-12-04 12:04:00	9.5	9.66667			-0.166667			6	6.45833			-0.458333			17.5	17.4167			0.0833333			8.5	8.70833			-0.208333			9	9.25			-0.25			21.5	20.2083			1.29167			10.5	10.2917			0.208333
54	2021-12-04 14:12:00	9.5	9.625			-0.125			6.5	6.375			0.125			17.5	17.4583			0.0416667			8.5	8.58333			-0.0833333			9	9.16667			-0.166667			21.5	20.5			1			10	10.25			-0.25
54	2021-12-04 16:20:00	9.5	9.54167			-0.0416667			6.5	6.33333			0.166667			17.5	17.4583			0.0416667			8.5	8.45833			0.0416667			9	9.08333			-0.0833333			21	20.6667			0.333333			10	10.2083			-0.208333
54	2021-12-04 18:28:00	9.5	9.45833			0.0416667			6.5	6.29167			0.208333			17.5	17.4167			0.0833333			8.5	8.375			0.125			9	9.04167			-0.0416667			21	20.8333			0.166667			10	10.1667			-0.166667
54	2021-12-04 20:36:00	9.5	9.375			0.125			6.5	6.25			0.25			17.5	17.4167			0.0833333			8.5	8.25			0.25			9	9			0			20.5	21			-0.5			10	10.125			-0.125
54	2021-12-04 22:44:00	9.5	9.33333			0.166667			6	6.20833			-0.208333			17	17.4167			-0.416667			8	8.16667			-0.166667			9	9			0			20.5	21.3333			-0.833333			10	10.0417			-0.0416667
55	2021-12-05 00:52:00	9.5	9.29167	7.66667	9.29167	0.208333	-1	0.5	6	6.125	4.83333	6.125	-0.125	-0.333333	0.291667	18	17.4167	17.4167	19.375	0.583333	-1.375	0.583333	8	8.08333	7.08333	8.08333	-0.0833333	-0.333333	0.208333	9	8.95833	7.5	8.95833	0.0416667	-0.0833333	0.291667	20.5	21.5417	21.5417	24.25	-1.04167	-1.25	1.58333	10	9.95833	9.54167	9.95833	0.0416667	-0.25
55	2021-12-05 03:00:00	9	9.20833			-0.208333			6	6.08333			-0.0833333			17.5	17.4583			0.0416667			8	8			0			9	8.91667			0.0833333			20.5	21.75			-1.25			10	9.875			0.125
55	2021-12-05 05:08:00	9	9.04167			-0.0416667			6	5.95833			0.0416667			17	17.5			-0.5			8	7.91667			0.0833333			9	8.875			0.125			21	22.0417			-1.04167			10	9.83333			0.166667
55	2021-12-05 07:16:00	9	8.83333			0.166667			6	5.83333			0.166667			17	17.5833			-0.583333			7.5	7.83333			-0.333333			9	8.79167			0.208333			22	22.375			-0.375			10	9.79167			0.208333
55	2021-12-05 09:24:00	9	8.66667			0.333333			6	5.70833			0.291667			17.5	17.6667			-0.166667			7.5	7.70833			-0.208333			9	8.70833			0.291667			24	22.6667			1.33333			9.5	9.75			-0.25
55	2021-12-05 11:32:00	9	8.5			0.5			5.5	5.54167			-0.0416667			17.5	17.7083			-0.208333			7.5	7.58333			-0.0833333			8.5	8.58333			-0.0833333			24.5	22.9167			1.58333			9.5	9.70833			-0.208333
55	2021-12-05 13:40:00	8.5	8.33333			0.166667			5.5	5.41667			0.0833333			18	17.875			0.125			7.5	7.5			0			8.5	8.41667			0.0833333			24	23.2083			0.791667			9.5	9.66667			-0.166667
55	2021-12-05 15:48:00	7.5	8.16667			-0.666667			5	5.29167			-0.291667			18	17.9583			0.0416667			7.5	7.41667			0.0833333			8.5	8.25			0.25			25	23.5417			1.45833			9.5	9.625			-0.125
55	2021-12-05 17:56:00	7	8			-1			5	5.16667			-0.166667			18.5	18.125			0.375			7.5	7.29167			0.208333			8	8.04167			-0.0416667			25	23.7917			1.20833			9.5	9.58333			-0.0833333
55	2021-12-05 20:04:00	7.5	7.83333			-0.333333			5	5			0			18.5	18.4583			0.0416667			7	7.16667			-0.166667			8	7.79167			0.208333			24.5	24.0417			0.458333			9.5	9.54167			-0.0416667
55	2021-12-05 22:12:00	7.5	7.66667			-0.166667			4.5	4.83333			-0.333333			18	19.375			-1.375			7	7.08333			-0.0833333			7.5	7.5			0			23.5	24.25			-0.75			9.5	9.54167			-0.0416667
56	2021-12-06 00:20:00	7.5	7.45833	6.5	7.45833	0.0416667	-0.375	0.25	4.5	4.70833	4.41667	4.75	-0.208333	-0.5	0.25	19	19.9167	19.9167	21.625	-0.916667	-1.58333	7.04167	7	7	6.5	7	0	-0.333333	0.0833333	7	7.20833	5.33333	7.20833	-0.208333	-0.75	0.166667	24	24.3333	24.0417	25	-0.333333	-1.5	0.958333	9.5	9.54167	9.54167	9.58333	-0.0416667	-0.0833333
56	2021-12-06 02:28:00	7.5	7.25			0.25			4.5	4.625			-0.125			19	20.2917			-1.29167			7	6.91667			0.0833333			7	6.95833			0.0416667			24.5	24.2917			0.208333			9.5	9.54167			-0.0416667
56	2021-12-06 04:36:00	7	7.08333			-0.0833333			4.5	4.54167			-0.0416667			19.5	20.5417			-1.04167			6.5	6.83333			-0.333333			6.5	6.70833			-0.208333			23.5	24.2917			-0.791667			9.5	9.54167			-0.0416667
56	2021-12-06 06:44:00	7	7			0			4	4.5			-0.5			21	20.7083			0.291667			6.5	6.75			-0.25			6	6.45833			-0.458333			24	24.25			-0.25			9.5	9.54167			-0.0416667
56	2021-12-06 08:52:00	7	6.95833			0.0416667			4	4.45833			-0.458333			28	20.9583			7.04167			6.5	6.66667			-0.166667			5.5	6.25			-0.75			24.5	24.125			0.375			10	9.54167			0.458333
56	2021-12-06 11:00:00	6.5	6.875			-0.375			4.5	4.41667			0.0833333			24	21.3333			2.66667			6.5	6.625			-0.125			5.5	6.04167			-0.541667			25	24.0417			0.958333			9.5	9.54167			-0.0416667
56	2021-12-06 13:08:00	6.5	6.79167			-0.291667			4.5	4.45833			0.0416667			22	21.5833			0.416667			6.5	6.58333			-0.0833333			5.5	5.875			-0.375			24	24.0417			-0.0416667			9.5	9.54167			-0.0416667
56	2021-12-06 15:16:00	6.5	6.70833			-0.208333			4.5	4.5			0			21	21.625			-0.625			6.5	6.54167			-0.0416667			5.5	5.75			-0.25			24	24.125			-0.125			9.5	9.54167			-0.0416667
56	2021-12-06 17:24:00	6.5	6.625			-0.125			4.5	4.54167			-0.0416667			20	21.5833			-1.58333			6.5	6.5			0			5.5	5.58333			-0.0833333			24.5	24.25			0.25			9.5	9.54167			-0.0416667
56	2021-12-06 19:32:00	6.5	6.58333			-0.0833333			4.5	4.58333			-0.0833333			21.5	21.5			0			6.5	6.5			0			5.5	5.45833			0.0416667			23.5	24.5417			-1.04167			9.5	9.58333			-0.0833333
56	2021-12-06 21:40:00	6.5	6.54167			-0.0416667			4.5	4.66667			-0.166667			23	21.5			1.5			6.5	6.54167			-0.0416667			5.5	5.375			0.125			23.5	24.7917			-1.29167			9.5	9.58333			-0.0833333
56	2021-12-06 23:48:00	6.5	6.5			0			5	4.75			0.25			21	20.9583			0.0416667			6.5	6.58333			-0.0833333			5.5	5.33333			0.166667			23.5	25			-1.5			9.5	9.58333			-0.0833333
57	2021-12-07 01:56:00	6.5	6.5	6.5	6.70833	0	-0.208333	0	5	4.79167	4.79167	5.45833	0.208333	-0.208333	0.25	19.5	20.75	18.5417	20.75	-1.25	-2.125	1.95833	6.5	6.625	6.625	7.33333	-0.125	-0.208333	0.291667	5.5	5.29167	5.08333	5.29167	0.208333	-0.25	0.208333	25	25.125	25.125	27.3333	-0.125	-1.20833	1.58333	9.5	9.58333	9.29167	9.58333	-0.0833333	-0.291667
57	2021-12-07 04:04:00	6.5	6.5			0			5	4.875			0.125			18.5	20.625			-2.125			6.5	6.66667			-0.166667			5	5.25			-0.25			26	25.2917			0.708333			9.5	9.58333			-0.0833333
57	2021-12-07 06:12:00	6.5	6.5			0			5	4.95833			0.0416667			18.5	20.4583			-1.95833			6.5	6.70833			-0.208333			5	5.20833			-0.208333			27	25.4167			1.58333			10	9.58333			0.416667
57	2021-12-07 08:20:00	6.5	6.5			0			5	5.04167			-0.0416667			21	20.3333			0.666667			7	6.79167			0.208333			5	5.16667			-0.166667			27	25.5417			1.45833			9.5	9.58333			-0.0833333
57	2021-12-07 10:28:00	6.5	6.5			0			5	5.125			-0.125			21.5	20			1.5			7	6.875			0.125			5	5.125			-0.125			27	25.7917			1.20833			10	9.58333			0.416667
57	2021-12-07 12:36:00	6.5	6.5			0			5	5.20833			-0.208333			21.5	19.5417			1.95833			7	6.95833			0.0416667			5	5.08333			-0.0833333			26.5	26.0833			0.416667			9.5	9.54167			-0.0416667
57	2021-12-07 14:44:00	6.5	6.54167			-0.0416667			5.5	5.25			0.25			20.5	19.2083			1.29167			7	7.04167			-0.0416667			5	5.08333			-0.0833333			26	26.5			-0.5			9.5	9.5			0
57	2021-12-07 16:52:00	6.5	6.58333			-0.0833333			5.5	5.29167			0.208333			19	19.0417			-0.0416667			7	7.125			-0.125			5	5.08333			-0.0833333			25.5	26.7083			-1.20833			9.5	9.45833			0.0416667
57	2021-12-07 19:00:00	6.5	6.625			-0.125			5.5	5.33333			0.166667			18.5	18.9167			-0.416667			7.5	7.20833			0.291667			5	5.125			-0.125			26	26.9167			-0.916667			9.5	9.41667			0.0833333
57	2021-12-07 21:08:00	6.5	6.66667			-0.166667			5.5	5.375			0.125			17.5	18.7917			-1.29167			7.5	7.29167			0.208333			5	5.16667			-0.166667			26.5	27.0417			-0.541667			9.5	9.33333			0.166667
57	2021-12-07 23:16:00	6.5	6.70833			-0.208333			5.5	5.45833			0.0416667			17.5	18.5417			-1.04167			7.5	7.33333			0.166667			5	5.20833			-0.208333			27	27.3333			-0.333333			9	9.29167			-0.291667
58	2021-12-08 01:24:00	7	6.75	4.79167	6.83333	0.25	-2.41667	1.58333	5.5	5.54167	5.54167	6.125	-0.0416667	-0.333333	0.541667	17	18.1667	16.625	18.1667	-1.16667	-1.16667	0.666667	7.5	7.41667	7.41667	8.20833	0.0833333	-0.208333	0.291667	5.5	5.25	5.25	6.16667	0.25	-0.291667	0.333333	28.5	27.5417	24.2083	27.625	0.958333	-2.20833	3.20833	9	9.20833	8.66667	9.20833	-0.208333	-0.25
58	2021-12-08 03:32:00	7	6.79167			0.208333			5.5	5.66667			-0.166667			17.5	17.8333			-0.333333			7.5	7.5			0			5.5	5.29167			0.208333			27.5	27.625			-0.125			9	9.16667			-0.166667
58	2021-12-08 05:40:00	7	6.83333			0.166667			5.5	5.75			-0.25			17	17.5833			-0.583333			7.5	7.58333			-0.0833333			5.5	5.375			0.125			28.5	27.625			0.875			9	9.125			-0.125
58	2021-12-08 07:48:00	7	6.70833			0.291667			5.5	5.83333			-0.333333			17	17.4583			-0.458333			7.5	7.66667			-0.166667			5.5	5.45833			0.0416667			28.5	27.5417			0.958333			9	9.04167			-0.0416667
58	2021-12-08 09:56:00	7	6.375			0.625			6	5.875			0.125			18	17.3333			0.666667			7.5	7.70833			-0.208333			5.5	5.54167			-0.0416667			30.5	27.2917			3.20833			9	8.95833			0.0416667
58	2021-12-08 12:04:00	7	6.20833			0.791667			6	5.91667			0.0833333			17	17.2083			-0.208333			8	7.79167			0.208333			5.5	5.66667			-0.166667			29.5	26.9167			2.58333			9	8.875			0.125
58	2021-12-08 14:12:00	7	5.83333			1.16667			6.5	5.95833			0.541667			17.5	17.125			0.375			8	7.875			0.125			5.5	5.79167			-0.291667			27.5	26.4583			1.04167			9	8.83333			0.166667
58	2021-12-08 16:20:00	7	5.41667			1.58333			6.5	6			0.5			17.5	17.0833			0.416667			8	7.95833			0.0416667			6	5.875			0.125			26	25.7917			0.208333			9	8.79167			0.208333
58	2021-12-08 18:28:00	5	5.125			-0.125			6.5	6.04167			0.458333			17.5	16.9167			0.583333			8	8.04167			-0.0416667			6	6			0			24.5	25.2917			-0.791667			8.5	8.75			-0.25
58	2021-12-08 20:36:00	2.5	4.91667			-2.41667			6	6.08333			-0.0833333			17	16.75			0.25			8	8.125			-0.125			6	6.08333			-0.0833333			23	24.75			-1.75			8.5	8.70833			-0.208333
58	2021-12-08 22:44:00	4.5	4.79167			-0.291667			6	6.125			-0.125			16	16.625			-0.625			8.5	8.20833			0.291667			6.5	6.16667			0.333333			22	24.2083			-2.20833			8.5	8.66667			-0.166667
59	2021-12-09 00:52:00	2	4.70833	4.70833	7.66667	-2.70833	-2.70833	1.16667	6	6.125	5.79167	6.125	-0.125	-0.125	0.208333	16.5	16.4167	14.7917	16.4167	0.0833333	-0.791667	0.25	8.5	8.29167	8.29167	9.125	0.208333	-0.375	0.458333	6.5	6.25	6.25	6.54167	0.25	-0.0416667	0.583333	21.5	23.5417	21.6667	23.5417	-2.04167	-2.41667	0.833333	8.5	8.625	8.5	8.625	-0.125	-0.125
59	2021-12-09 03:00:00	2	4.70833			-2.70833			6	6.125			-0.125			16.5	16.2917			0.208333			8.5	8.33333			0.166667			6.5	6.33333			0.166667			20.5	22.9167			-2.41667			8.5	8.58333			-0.0833333
59	2021-12-09 05:08:00	3.5	4.75			-1.25			6	6.08333			-0.0833333			15.5	16.0417			-0.541667			8.5	8.41667			0.0833333			7	6.41667			0.583333			21.5	22.4167			-0.916667			8.5	8.54167			-0.0416667
59	2021-12-09 07:16:00	4.5	4.79167			-0.291667			6	6.04167			-0.0416667			15	15.7917			-0.791667			8.5	8.54167			-0.0416667			6.5	6.45833			0.0416667			22	22.0417			-0.0416667			8.5	8.5			0
59	2021-12-09 09:24:00	5.5	5.04167			0.458333			6	6			0			15.5	15.5417			-0.0416667			8.5	8.66667			-0.166667			6.5	6.5			0			22	21.75			0.25			8.5	8.5			0
59	2021-12-09 11:32:00	6	5.5			0.5			6	6			0			15.5	15.3333			0.166667			8.5	8.79167			-0.291667			6.5	6.54167			-0.0416667			22.5	21.6667			0.833333			8.5	8.5			0
59	2021-12-09 13:40:00	7	5.83333			1.16667			6	5.95833			0.0416667			15.5	15.25			0.25			8.5	8.875			-0.375			6.5	6.5			0			22	21.7083			0.291667			8.5	8.5			0
59	2021-12-09 15:48:00	7.5	6.375			1.125			6	5.91667			0.0833333			14.5	15.0833			-0.583333			9	8.95833			0.0416667			6.5	6.45833			0.0416667			21.5	21.875			-0.375			8.5	8.5			0
59	2021-12-09 17:56:00	7.5	6.91667			0.583333			6	5.875			0.125			14.5	14.9167			-0.416667			9.5	9.04167			0.458333			6.5	6.41667			0.0833333			21.5	22.2083			-0.708333			8.5	8.5			0
59	2021-12-09 20:04:00	8	7.33333			0.666667			6	5.83333			0.166667			14.5	14.8333			-0.333333			9.5	9.08333			0.416667			6.5	6.33333			0.166667			21	22.625			-1.625			8.5	8.5			0
59	2021-12-09 22:12:00	8	7.66667			0.333333			6	5.79167			0.208333			14.5	14.7917			-0.291667			9.5	9.125			0.375			6.5	6.29167			0.208333			22	23.0417			-1.04167			8.5	8.5			0
60	2021-12-10 00:20:00	8.5	7.91667	7.91667	9.04167	0.583333	-0.208333	0.583333	5.5	5.75	5.70833	5.91667	-0.25	-0.25	0.25	15	14.7083	14.5	14.7083	0.291667	-0.666667	1	9.5	9.20833	9.20833	9.41667	0.291667	-0.416667	0.291667	6	6.25	6.16667	6.41667	-0.25	-0.25	0.25	22.5	23.5	23.5	26.7917	-1	-1	1.91667	8.5	8.5	8.5	8.5	0	0
60	2021-12-10 02:28:00	8.5	8.125			0.375			5.5	5.70833			-0.208333			14.5	14.625			-0.125			9.5	9.29167			0.208333			6	6.20833			-0.208333			23.5	23.875			-0.375			8.5	8.5			0
60	2021-12-10 04:36:00	8.5	8.25			0.25			5.5	5.70833			-0.208333			14.5	14.5			0			9.5	9.375			0.125			6	6.16667			-0.166667			24.5	24.2917			0.208333			8.5	8.5			0
60	2021-12-10 06:44:00	8.5	8.375			0.125			5.5	5.70833			-0.208333			14.5	14.5417			-0.0416667			9	9.41667			-0.416667			6	6.16667			-0.166667			26.5	24.7083			1.79167			8.5	8.5			0
60	2021-12-10 08:52:00	8.5	8.5			0			5.5	5.70833			-0.208333			14.5	14.625			-0.125			9	9.41667			-0.416667			6	6.16667			-0.166667			27	25.125			1.875			8.5	8.5			0
60	2021-12-10 11:00:00	8.5	8.58333			-0.0833333			5.5	5.70833			-0.208333			14.5	14.5833			-0.0833333			9.5	9.41667			0.0833333			6	6.16667			-0.166667			27.5	25.5833			1.91667			8.5	8.5			0
60	2021-12-10 13:08:00	8.5	8.66667			-0.166667			5.5	5.70833			-0.208333			14.5	14.5417			-0.0416667			9.5	9.41667			0.0833333			6	6.16667			-0.166667			27	26			1			8.5	8.5			0
60	2021-12-10 15:16:00	8.5	8.70833			-0.208333			6	5.75			0.25			14	14.5417			-0.541667			9.5	9.41667			0.0833333			6	6.20833			-0.208333			27	26.3333			0.666667			8.5	8.5			0
60	2021-12-10 17:24:00	9	8.79167			0.208333			6	5.79167			0.208333			15	14.5			0.5			9.5	9.41667			0.0833333			6.5	6.25			0.25			26.5	26.5417			-0.0416667			8.5	8.5			0
60	2021-12-10 19:32:00	9	8.875			0.125			6	5.83333			0.166667			15.5	14.5			1			9.5	9.375			0.125			6.5	6.29167			0.208333			26.5	26.75			-0.25			8.5	8.5			0
60	2021-12-10 21:40:00	9	8.95833			0.0416667			6	5.875			0.125			14	14.5			-0.5			9.5	9.375			0.125			6.5	6.33333			0.166667			26.5	26.7917			-0.291667			8.5	8.5			0
60	2021-12-10 23:48:00	9	9.04167			-0.0416667			6	5.91667			0.0833333			14	14.6667			-0.666667			9.5	9.375			0.125			6.5	6.41667			0.0833333			27	26.7917			0.208333			8.5	8.5			0
61	2021-12-11 01:56:00	9	9.125	8.91667	9.20833	-0.125	-1.5	0.583333	6	5.95833	5.95833	6.33333	0.0416667	-0.208333	0.208333	15	14.6667	14.125	14.7083	0.333333	-0.666667	1.91667	9.5	9.33333	9.33333	9.70833	0.166667	-0.5	0.416667	6.5	6.5	6.5	7.58333	0	-0.291667	0.291667	26.5	26.75	26.4583	26.75	-0.25	-1.08333	0.541667	8.5	8.5	8.33333	8.70833	0	-0.208333
61	2021-12-11 04:04:00	9.5	9.20833			0.291667			6	6			0			14	14.6667			-0.666667			9.5	9.33333			0.166667			6.5	6.58333			-0.0833333			26	26.6667			-0.666667			8.5	8.5			0
61	2021-12-11 06:12:00	9.5	9.20833			0.291667			6	6			0			14.5	14.7083			-0.208333			9	9.375			-0.375			6.5	6.70833			-0.208333			27	26.5417			0.458333			8.5	8.5			0
61	2021-12-11 08:20:00	9.5	9.08333			0.416667			6	6			0			14.5	14.7083			-0.208333			9	9.41667			-0.416667			6.5	6.79167			-0.291667			27	26.4583			0.541667			8.5	8.5			0
61	2021-12-11 10:28:00	9.5	9.04167			0.458333			6	6.04167			-0.0416667			16.5	14.5833			1.91667			9	9.45833			-0.458333			7	6.875			0.125			27	26.4583			0.541667			8.5	8.5			0
61	2021-12-11 12:36:00	9.5	8.91667			0.583333			6	6.08333			-0.0833333			14.5	14.5833			-0.0833333			9	9.5			-0.5			7	6.95833			0.0416667			27	26.4583			0.541667			8.5	8.5			0
61	2021-12-11 14:44:00	9.5	8.91667			0.583333			6	6.125			-0.125			14.5	14.5			0			9.5	9.54167			-0.0416667			7	7.08333			-0.0833333			26	26.4583			-0.458333			8.5	8.54167			-0.0416667
61	2021-12-11 16:52:00	8.5	8.95833			-0.458333			6	6.16667			-0.166667			14.5	14.3333			0.166667			10	9.58333			0.416667			7.5	7.20833			0.291667			25.5	26.5			-1			8.5	8.58333			-0.0833333
61	2021-12-11 19:00:00	7.5	8.95833			-1.45833			6	6.20833			-0.208333			15	14.3333			0.666667			10	9.625			0.375			7.5	7.33333			0.166667			25.5	26.5833			-1.08333			8.5	8.625			-0.125
61	2021-12-11 21:08:00	8.5	8.95833			-0.458333			6.5	6.29167			0.208333			14	14.2083			-0.208333			10	9.66667			0.333333			7.5	7.45833			0.0416667			26.5	26.5833			-0.0833333			8.5	8.70833			-0.208333
61	2021-12-11 23:16:00	7.5	9			-1.5			6.5	6.33333			0.166667			14	14.125			-0.125			10	9.70833			0.291667			7.5	7.58333			-0.0833333			26.5	26.75			-0.25			8.5	8.33333			0.166667
62	2021-12-12 01:24:00	9	9.04167	8.91667	10	-0.0416667	-1.625	0.75	6.5	6.41667	6.41667	7.58333	0.0833333	-0.375	0.416667	13	13.875	12.8333	13.875	-0.875	-0.875	0.458333	10	9.79167	9.79167	9.95833	0.208333	-0.416667	0.208333	8	7.70833	7.70833	8.45833	0.291667	-0.125	0.291667	27	26.875	26.875	27.0833	0.125	-1	1.95833	9	8.20833	8.16667	8.41667	0.791667	-4.20833
62	2021-12-12 03:32:00	9.5	8.91667			0.583333			6.5	6.5			0			13	13.7083			-0.708333			10	9.875			0.125			8	7.83333			0.166667			27	26.875			0.125			9	8.16667			0.833333
62	2021-12-12 05:40:00	9.5	8.91667			0.583333			6.5	6.625			-0.125			14	13.5417			0.458333			10	9.91667			0.0833333			8	7.95833			0.0416667			27	26.9167			0.0833333			9	8.16667			0.833333
62	2021-12-12 07:48:00	9.5	9.04167			0.458333			7	6.75			0.25			13	13.4167			-0.416667			9.5	9.91667			-0.416667			8	8.04167			-0.0416667			27	26.9583			0.0416667			9.5	8.16667			1.33333
62	2021-12-12 09:56:00	10	9.25			0.75			6.5	6.875			-0.375			13.5	13.2083			0.291667			9.5	9.91667			-0.416667			8	8.125			-0.125			29	27.0417			1.95833			4	8.20833			-4.20833
62	2021-12-12 12:04:00	10	9.375			0.625			7	7			0			13.5	13.0833			0.416667			10	9.91667			0.0833333			8.5	8.20833			0.291667			28.5	27.0833			1.41667			7	8.25			-1.25
62	2021-12-12 14:12:00	8	9.625			-1.625			7	7.125			-0.125			12.5	12.9583			-0.458333			10	9.91667			0.0833333			8.5	8.29167			0.208333			27	27.0833			-0.0833333			8	8.29167			-0.291667
62	2021-12-12 16:20:00	9.5	9.75			-0.25			7.5	7.25			0.25			12.5	12.9167			-0.416667			10	9.91667			0.0833333			8.5	8.33333			0.166667			26.5	27.0417			-0.541667			8.5	8.33333			0.166667
62	2021-12-12 18:28:00	10	9.83333			0.166667			7.5	7.375			0.125			13	12.9167			0.0833333			10	9.91667			0.0833333			8.5	8.375			0.125			26	27			-1			8.5	8.375			0.125
62	2021-12-12 20:36:00	10	9.91667			0.0833333			7.5	7.5			0			12.5	12.8333			-0.333333			10	9.91667			0.0833333			8.5	8.41667			0.0833333			26.5	26.9583			-0.458333			9	8.41667			0.583333
62	2021-12-12 22:44:00	10	10			0			8	7.58333			0.416667			12.5	12.8333			-0.333333			10	9.95833			0.0416667			8.5	8.45833			0.0416667			27	26.875			0.125			9	8.41667			0.583333
63	2021-12-13 00:52:00	10.5	10.0417	10.0417	10.75	0.458333	-0.25	0.458333	8	7.625	3.33333	7.79167	0.375	-2.83333	2.75	12.5	12.7917	12.75	13.2083	-0.291667	-0.541667	0.333333	10	10	9.75	10	0	-0.25	0.208333	8.5	8.5	8.5	8.66667	0	-0.166667	0.333333	26.5	26.625	26.2917	26.8333	-0.125	-1.33333	2.33333	9	8.79167	1.95833	8.875	0.208333	-6.20833
63	2021-12-13 03:00:00	10.5	10.0833			0.416667			8	7.70833			0.291667			12.5	12.75			-0.25			10	10			0			8.5	8.5			0			26.5	26.4583			0.0416667			9.5	8.75			0.75
63	2021-12-13 05:08:00	10.5	10.3333			0.166667			8	7.79167			0.208333			13	12.75			0.25			10	10			0			8.5	8.5			0			26.5	26.375			0.125			9.5	8.875			0.625
63	2021-12-13 07:16:00	10.5	10.4167			0.0833333			8	7.58333			0.416667			13	12.7917			0.208333			10	10			0			8.5	8.54167			-0.0416667			26.5	26.2917			0.208333			9.5	8.25			1.25
63	2021-12-13 09:24:00	10.5	10.4583			0.0416667			8	7.125			0.875			13	12.8333			0.166667			10	10			0			8.5	8.58333			-0.0833333			26	26.375			-0.375			9.5	7.25			2.25
63	2021-12-13 11:32:00	10.5	10.5417			-0.0416667			7	6.54167			0.458333			13	12.9167			0.0833333			10	9.95833			0.0416667			8.5	8.625			-0.125			26	26.5833			-0.583333			8.5	6.20833			2.29167
63	2021-12-13 13:40:00	10.5	10.625			-0.125			8	5.875			2.125			13	12.9583			0.0416667			10	9.91667			0.0833333			8.5	8.66667			-0.166667			26.5	26.7083			-0.208333			6.5	5.20833			1.29167
63	2021-12-13 15:48:00	11	10.6667			0.333333			8	5.25			2.75			12.5	13.0417			-0.541667			10	9.875			0.125			8.5	8.66667			-0.166667			26	26.8333			-0.833333			9.5	4.33333			5.16667
63	2021-12-13 17:56:00	10.5	10.7083			-0.208333			5	4.58333			0.416667			13	13.125			-0.125			10	9.83333			0.166667			9	8.66667			0.333333			25.5	26.8333			-1.33333			1	3.58333			-2.58333
63	2021-12-13 20:04:00	10.5	10.75			-0.25			2	3.95833			-1.95833			13.5	13.1667			0.333333			10	9.79167			0.208333			9	8.66667			0.333333			27	26.75			0.25			-3.5	2.70833			-6.20833
63	2021-12-13 22:12:00	11	10.75			0.25			0.5	3.33333			-2.83333			13.5	13.2083			0.291667			9.5	9.75			-0.25			9	8.66667			0.333333			29	26.6667			2.33333			-3.5	1.95833			-5.45833
64	2021-12-14 00:20:00	11	10.75	7.625	10.75	0.25	-1.625	2	0	2.75	1.58333	4.70833	-2.75	-2.75	1.66667	13	13.2083	13.2083	13.5833	-0.208333	-0.583333	1.08333	9.5	9.70833	9.25	9.70833	-0.208333	-0.208333	0.25	9	8.66667	8.33333	8.66667	0.333333	-0.166667	0.333333	28.5	26.5833	25.0833	26.5833	1.91667	-1.75	1.91667	-3	1.125	-0.208333	4.79167	-4.125	-4.125
64	2021-12-14 02:28:00	11	10.75			0.25			0.5	2.29167			-1.79167			13.5	13.3333			0.166667			9.5	9.66667			-0.166667			8.5	8.66667			-0.166667			28	26.4167			1.58333			-1.5	0.458333			-1.95833
64	2021-12-14 04:36:00	11	10.75			0.25			0	1.875			-1.875			13.5	13.3333			0.166667			9.5	9.625			-0.125			8.5	8.66667			-0.166667			26.5	26.375			0.125			0.5	0.208333			0.291667
64	2021-12-14 06:44:00	11	10.7083			0.291667			0.5	1.58333			-1.08333			13.5	13.375			0.125			9.5	9.58333			-0.0833333			8.5	8.66667			-0.166667			25.5	26.2917			-0.791667			-1	-0.208333			-0.791667
64	2021-12-14 08:52:00	10.5	10.7083			-0.208333			0.5	1.625			-1.125			13.5	13.375			0.125			9.5	9.54167			-0.0416667			8.5	8.625			-0.125			25.5	26.25			-0.75			0.5	0.125			0.375
64	2021-12-14 11:00:00	10.5	10.5833			-0.0833333			1	1.91667			-0.916667			13	13.375			-0.375			9.5	9.5			0			8.5	8.58333			-0.0833333			25	26.0833			-1.08333			-0.5	0.833333			-1.33333
64	2021-12-14 13:08:00	10.5	10.1667			0.333333			1.5	2.375			-0.875			14.5	13.4167			1.08333			9.5	9.5			0			8.5	8.54167			-0.0416667			24	25.75			-1.75			0.5	1.58333			-1.08333
64	2021-12-14 15:16:00	10.5	9.58333			0.916667			3	2.875			0.125			13	13.5833			-0.583333			9.5	9.45833			0.0416667			8.5	8.5			0			26	25.4167			0.583333			3.5	2.33333			1.16667
64	2021-12-14 17:24:00	10.5	9			1.5			4.5	3.33333			1.16667			13	13.5417			-0.541667			9.5	9.41667			0.0833333			8.5	8.5			0			25	25.1667			-0.166667			4.5	3			1.5
64	2021-12-14 19:32:00	10.5	8.5			2			5.5	3.83333			1.66667			13	13.5			-0.5			9.5	9.375			0.125			8.5	8.45833			0.0416667			25	25.0833			-0.0833333			5	3.54167			1.45833
64	2021-12-14 21:40:00	9	8.04167			0.958333			5.5	4.29167			1.20833			13.5	13.5			0			9.5	9.33333			0.166667			8.5	8.41667			0.0833333			25	25.1667			-0.166667			5	4.20833			0.791667
64	2021-12-14 23:48:00	6	7.625			-1.625			6	4.70833			1.29167			14	13.5417			0.458333			9.5	9.25			0.25			8.5	8.33333			0.166667			25	25.2083			-0.208333			5.5	4.79167			0.708333
65	2021-12-15 01:56:00	4	7.25	5.41667	7.25	-3.25	-3.25	0.583333	6	5.08333	4.54167	5.625	0.916667	-0.333333	0.916667	15	13.5833	13.5417	14.375	1.41667	-0.708333	1.41667	9	9.16667	7.91667	9.16667	-0.166667	-0.25	0.166667	8.5	8.25	5.58333	8.25	0.25	-0.458333	0.375	24.5	25.3333	25.3333	26.9583	-0.833333	-0.833333	0.666667	6	5.5	5.5	8.08333	0.5	0.0833333
65	2021-12-15 04:04:00	4	6.83333			-2.83333			6	5.375			0.625			13	13.5417			-0.541667			9	9.08333			-0.0833333			8.5	8.125			0.375			25	25.5833			-0.583333			6.5	6.16667			0.333333
65	2021-12-15 06:12:00	5	6.41667			-1.41667			6	5.58333			0.416667			13	13.7083			-0.708333			9	9			0			8	7.95833			0.0416667			25.5	25.6667			-0.166667			7	6.58333			0.416667
65	2021-12-15 08:20:00	5.5	6			-0.5			6	5.625			0.375			13.5	13.7917			-0.291667			9	8.875			0.125			8	7.75			0.25			26.5	25.8333			0.666667			7	6.91667			0.0833333
65	2021-12-15 10:28:00	5.5	5.625			-0.125			5.5	5.58333			-0.0833333			14	13.8333			0.166667			8.5	8.75			-0.25			7.5	7.5			0			26	26			0			7.5	7.20833			0.291667
65	2021-12-15 12:36:00	6	5.41667			0.583333			5.5	5.5			0			13.5	13.875			-0.375			8.5	8.625			-0.125			7.5	7.25			0.25			26.5	26.2083			0.291667			8	7.5			0.5
65	2021-12-15 14:44:00	5.5	5.45833			0.0416667			5	5.33333			-0.333333			14	13.875			0.125			8.5	8.45833			0.0416667			7	6.95833			0.0416667			27	26.375			0.625			8.5	7.75			0.75
65	2021-12-15 16:52:00	5.5	5.66667			-0.166667			5.5	5.16667			0.333333			15	13.8333			1.16667			8.5	8.33333			0.166667			6.5	6.625			-0.125			27	26.5833			0.416667			8.5	7.91667			0.583333
65	2021-12-15 19:00:00	5.5	5.91667			-0.416667			5	4.95833			0.0416667			14	13.9583			0.0416667			8	8.20833			-0.208333			6	6.29167			-0.291667			27	26.75			0.25			8.5	8			0.5
65	2021-12-15 21:08:00	6	6.08333			-0.0833333			5	4.75			0.25			13.5	14.2083			-0.708333			8	8.08333			-0.0833333			5.5	5.95833			-0.458333			27	26.9167			0.0833333			8.5	8.04167			0.458333
65	2021-12-15 23:16:00	6.5	6.20833			0.291667			4.5	4.54167			-0.0416667			14	14.375			-0.375			8	7.91667			0.0833333			5.5	5.58333			-0.0833333			27.5	26.9583			0.541667			8.5	8.08333			0.416667
66	2021-12-16 01:24:00	6.5	6.33333	6.33333	7.875	0.166667	-0.208333	0.416667	4	4.375	3.83333	4.375	-0.375	-0.666667	0.166667	14	14.5	14.1667	14.625	-0.5	-1.25	1.5	7.5	7.79167	7.375	7.79167	-0.291667	-0.541667	0.583333	5	5.25	3.20833	5.25	-0.25	-0.625	0.0416667	27	27.2083	27.2083	28.9167	-0.208333	-0.75	1.04167	8.5	8.04167	6.79167	8.04167	0.458333	-0.5
66	2021-12-16 03:32:00	6.5	6.41667			0.0833333			4	4.25			-0.25			14.5	14.5833			-0.0833333			7.5	7.66667			-0.166667			4.5	4.91667			-0.416667			27	27.3333			-0.333333			8	7.95833			0.0416667
66	2021-12-16 05:40:00	7	6.58333			0.416667			3.5	4.16667			-0.666667			14.5	14.625			-0.125			7.5	7.625			-0.125			4.5	4.625			-0.125			27	27.4583			-0.458333			7.5	7.83333			-0.333333
66	2021-12-16 07:48:00	7	6.75			0.25			3.5	4.04167			-0.541667			16	14.5			1.5			7.5	7.58333			-0.0833333			4	4.375			-0.375			27.5	27.5833			-0.0833333			7.5	7.75			-0.25
66	2021-12-16 09:56:00	7	6.91667			0.0833333			3.5	3.95833			-0.458333			15.5	14.5833			0.916667			7	7.54167			-0.541667			3.5	4.125			-0.625			27	27.75			-0.75			7.5	7.625			-0.125
66	2021-12-16 12:04:00	7	7.08333			-0.0833333			3.5	3.875			-0.375			15.5	14.5417			0.958333			7	7.54167			-0.541667			3.5	3.91667			-0.416667			29	27.9583			1.04167			7	7.5			-0.5
66	2021-12-16 14:12:00	7	7.20833			-0.208333			4	3.83333			0.166667			14.5	14.5			0			7	7.5			-0.5			3.5	3.70833			-0.208333			28	28.0833			-0.0833333			7	7.33333			-0.333333
66	2021-12-16 16:20:00	7.5	7.33333			0.166667			4	3.83333			0.166667			14.5	14.4583			0.0416667			8	7.5			0.5			3.5	3.58333			-0.0833333			28.5	28.2917			0.208333			7	7.16667			-0.166667
66	2021-12-16 18:28:00	7.5	7.5			0			4	3.83333			0.166667			13.5	14.375			-0.875			8	7.5			0.5			3.5	3.45833			0.0416667			28.5	28.4583			0.0416667			7.5	7.04167			0.458333
66	2021-12-16 20:36:00	7.5	7.625			-0.125			4	3.875			0.125			15	14.4167			0.583333			7.5	7.45833			0.0416667			3	3.33333			-0.333333			29	28.5833			0.416667			7	6.95833			0.0416667
66	2021-12-16 22:44:00	8	7.75			0.25			4	3.91667			0.0833333			13	14.25			-1.25			8	7.41667			0.583333			3	3.25			-0.25			29.5	28.7083			0.791667			7	6.875			0.125
67	2021-12-17 00:52:00	8	7.875			0.125			4	3.95833			0.0416667			13.5	14.1667			-0.666667			7.5	7.375			0.125			3	3.20833			-0.208333			29	28.9167			0.0833333			6.5	6.79167			-0.291667
67	2021-12-17 03:00:00	8	8	7.875	8.91667	0	-0.125	0.333333	4	4.04167	3.95833	4.75	-0.0416667	-0.25	0.333333	13.5	14.0417	13.9583	14.2917	-0.541667	-1.29167	2.04167	7.5	7.41667	7.25	7.54167	0.0833333	-1.04167	0.666667	3.5	3.16667	2.91667	3.20833	0.333333	-0.208333	0.458333	29.5	28.9167	28.9167	29.7083	0.583333	-0.625	0.791667	6.5	6.75	6.54167	6.79167	-0.25	-0.291667
67	2021-12-17 05:08:00	8.5	8.16667			0.333333			4	4.08333			-0.0833333			13.5	14.1667			-0.666667			7.5	7.5			0			3	3.16667			-0.166667			29	29.0833			-0.0833333			6.5	6.75			-0.25
67	2021-12-17 07:16:00	8.5	8.29167			0.208333			4	4.125			-0.125			15	14.0417			0.958333			7	7.5			-0.5			3	3.16667			-0.166667			28.5	29.125			-0.625			6.5	6.75			-0.25
67	2021-12-17 09:24:00	8.5	8.41667			0.0833333			4	4.16667			-0.166667			14	14.0833			-0.0833333			7	7.5			-0.5			3	3.16667			-0.166667			29	29.25			-0.25			6.5	6.70833			-0.208333
67	2021-12-17 11:32:00	8.5	8.54167			-0.0416667			4	4.25			-0.25			14.5	13.9583			0.541667			6.5	7.54167			-1.04167			3	3.16667			-0.166667			29.5	29.25			0.25			6.5	6.66667			-0.166667
67	2021-12-17 13:40:00	8.5	8.625			-0.125			4.5	4.33333			0.166667			14	13.9583			0.0416667			7.5	7.5			0			3	3.16667			-0.166667			29	29.3333			-0.333333			6.5	6.625			-0.125
67	2021-12-17 15:48:00	9	8.70833			0.291667			4.5	4.41667			0.0833333			16	13.9583			2.04167			8	7.5			0.5			3.5	3.16667			0.333333			30	29.375			0.625			7	6.625			0.375
67	2021-12-17 17:56:00	9	8.79167			0.208333			4.5	4.5			0			13	14			-1			8	7.45833			0.541667			3.5	3.08333			0.416667			29	29.375			-0.375			7	6.625			0.375
67	2021-12-17 20:04:00	9	8.83333			0.166667			4.5	4.58333			-0.0833333			14	14.0833			-0.0833333			8	7.375			0.625			3.5	3.04167			0.458333			30	29.4583			0.541667			7	6.625			0.375
67	2021-12-17 22:12:00	9	8.875			0.125			5	4.66667			0.333333			13.5	14.2083			-0.708333			8	7.33333			0.666667			3	3			0			29	29.5833			-0.583333			6.5	6.58333			-0.0833333
68	2021-12-18 00:20:00	9	8.91667			0.0833333			5	4.75			0.25			13	14.2917			-1.29167			7.5	7.25			0.25			3	2.91667			0.0833333			30.5	29.7083			0.791667			6.5	6.54167			-0.0416667
68	2021-12-18 02:28:00	9	8.95833	8.91667	9.54167	0.0416667	-0.208333	0.25	5	4.83333	4.75	5.20833	0.166667	-0.208333	0.25	13.5	14.4583	13.4167	14.5	-0.958333	-1.29167	2.29167	7.5	7.20833	6.45833	7.25	0.291667	-0.75	0.291667	3	2.83333	2.5	2.91667	0.166667	-0.541667	0.166667	29.5	29.8333	29.5	30.125	-0.333333	-1	1.20833	6.5	6.45833	5.91667	6.54167	0.0416667	-0.833333
68	2021-12-18 04:36:00	9	9.04167			-0.0416667			5	4.875			0.125			14	14.5			-0.5			7	7.125			-0.125			2.5	2.79167			-0.291667			29.5	30			-0.5			6.5	6.375			0.125
68	2021-12-18 06:44:00	9	9.08333			-0.0833333			5	4.91667			0.0833333			14.5	14.2917			0.208333			6.5	7			-0.5			2.5	2.70833			-0.208333			30	30.0833			-0.0833333			6.5	6.25			0.25
68	2021-12-18 08:52:00	9	9.125			-0.125			5	4.95833			0.0416667			16.5	14.3333			2.16667			6.5	6.875			-0.375			2.5	2.625			-0.125			30	30.125			-0.125			6	6.125			-0.125
68	2021-12-18 11:00:00	9	9.16667			-0.166667			5	5			0			15	14.25			0.75			6	6.75			-0.75			2	2.54167			-0.541667			30.5	30.0417			0.458333			6	6			0
68	2021-12-18 13:08:00	9	9.20833			-0.208333			5	5			0			16.5	14.2083			2.29167			6	6.625			-0.625			2	2.5			-0.5			31	30			1			5.5	5.91667			-0.416667
68	2021-12-18 15:16:00	9.5	9.25			0.25			5	5.04167			-0.0416667			14.5	14.1667			0.333333			6.5	6.54167			-0.0416667			2.5	2.5			0			31	29.875			1.125			5.5	5.91667			-0.416667
68	2021-12-18 17:24:00	9.5	9.33333			0.166667			5	5.08333			-0.0833333			13.5	14.0833			-0.583333			6.5	6.45833			0.0416667			2.5	2.5			0			31	29.7917			1.20833			5.5	6			-0.5
68	2021-12-18 19:32:00	9.5	9.41667			0.0833333			5	5.125			-0.125			13.5	13.9167			-0.416667			6.5	6.45833			0.0416667			2.5	2.54167			-0.0416667			29.5	29.7083			-0.208333			5.5	6.08333			-0.583333
68	2021-12-18 21:40:00	9.5	9.5			0			5	5.16667			-0.166667			13	13.75			-0.75			6.5	6.5			0			2.5	2.58333			-0.0833333			29	29.5417			-0.541667			5.5	6.16667			-0.666667
68	2021-12-18 23:48:00	9.5	9.54167			-0.0416667			5	5.20833			-0.208333			13	13.4167			-0.416667			6.5	6.54167			-0.0416667			2.5	2.625			-0.125			28.5	29.5			-1			5.5	6.33333			-0.833333
69	2021-12-19 01:56:00	9.5	9.58333	9	9.625	-0.0833333	-0.166667	0.375	5.5	5.25	5.25	5.70833	0.25	-0.208333	0.25	12.5	13.1667	12.0833	13.1667	-0.666667	-0.666667	0.875	6.5	6.58333	6.54167	6.75	-0.0833333	-0.25	0.291667	3	2.70833	2.70833	2.91667	0.291667	-0.25	0.291667	29	29.5417	29.2083	29.8333	-0.541667	-1.20833	1.70833	6.5	6.5	6.5	8.16667	0	-0.416667
69	2021-12-19 04:04:00	10	9.625			0.375			5.5	5.29167			0.208333			12.5	12.7917			-0.291667			6.5	6.66667			-0.166667			3	2.79167			0.208333			28.5	29.4583			-0.958333			7.5	6.66667			0.833333
69	2021-12-19 06:12:00	10	9.625			0.375			5.5	5.33333			0.166667			12	12.6667			-0.666667			7	6.70833			0.291667			3	2.83333			0.166667			28.5	29.3333			-0.833333			7.5	6.83333			0.666667
69	2021-12-19 08:20:00	10	9.625			0.375			5.5	5.375			0.125			12.5	12.5417			-0.0416667			7	6.75			0.25			3	2.875			0.125			28	29.2083			-1.20833			7.5	7.04167			0.458333
69	2021-12-19 10:28:00	9.5	9.58333			-0.0833333			5.5	5.41667			0.0833333			12.5	12.375			0.125			7	6.75			0.25			3	2.91667			0.0833333			29.5	29.25			0.25			8	7.25			0.75
69	2021-12-19 12:36:00	9.5	9.54167			-0.0416667			5.5	5.45833			0.0416667			12	12.25			-0.25			6.5	6.75			-0.25			3	2.91667			0.0833333			31	29.2917			1.70833			8	7.5			0.5
69	2021-12-19 14:44:00	9.5	9.5			0			5.5	5.54167			-0.0416667			12	12.125			-0.125			7	6.75			0.25			3	2.91667			0.0833333			30	29.2917			0.708333			7.5	7.75			-0.25
69	2021-12-19 16:52:00	9.5	9.41667			0.0833333			5.5	5.58333			-0.0833333			13	12.125			0.875			7	6.75			0.25			3	2.875			0.125			29.5	29.3333			0.166667			7.5	7.91667			-0.416667
69	2021-12-19 19:00:00	9.5	9.29167			0.208333			5.5	5.625			-0.125			12	12.0833			-0.0833333			7	6.70833			0.291667			3	2.83333			0.166667			29.5	29.4583			0.0416667			8	8			0
69	2021-12-19 21:08:00	9	9.16667			-0.166667			5.5	5.66667			-0.166667			11.5	12.125			-0.625			6.5	6.625			-0.125			3	2.79167			0.208333			30	29.5833			0.416667			8	8.08333			-0.0833333
69	2021-12-19 23:16:00	9	9			0			5.5	5.70833			-0.208333			11.5	12.1667			-0.666667			6.5	6.54167			-0.0416667			2.5	2.75			-0.25			29.5	29.8333			-0.333333			8.5	8.16667			0.333333
70	2021-12-20 01:24:00	9	8.91667	8.45833	8.91667	0.0833333	-0.583333	0.0833333	6	5.70833	5.58333	5.70833	0.291667	-0.208333	0.291667	11.5	12.0833	11.6667	12.0833	-0.583333	-0.583333	1.08333	6.5	6.45833	6.375	6.58333	0.0416667	-0.416667	0.458333	2.5	2.70833	2.66667	3.125	-0.208333	-0.291667	0.375	28.5	29.875	29.8333	30.5	-1.375	-1.375	0.833333	8.5	8.25	8.25	8.375	0.25	-0.291667
70	2021-12-20 03:32:00	8.5	8.83333			-0.333333			6	5.70833			0.291667			12.5	12.0833			0.416667			6.5	6.45833			0.0416667			2.5	2.66667			-0.166667			29.5	29.8333			-0.333333			8.5	8.29167			0.208333
70	2021-12-20 05:40:00	8.5	8.75			-0.25			6	5.70833			0.291667			12	12.0417			-0.0416667			6	6.41667			-0.416667			2.5	2.66667			-0.166667			30	29.9167			0.0833333			8.5	8.33333			0.166667
70	2021-12-20 07:48:00	8.5	8.66667			-0.166667			6	5.70833			0.291667			12.5	11.9167			0.583333			6	6.375			-0.375			2.5	2.66667			-0.166667			30	30.0417			-0.0416667			8.5	8.375			0.125
70	2021-12-20 09:56:00	8	8.58333			-0.583333			6	5.70833			0.291667			13	11.9167			1.08333			6	6.375			-0.375			2.5	2.66667			-0.166667			31	30.1667			0.833333			8.5	8.375			0.125
70	2021-12-20 12:04:00	8.5	8.54167			-0.0416667			5.5	5.70833			-0.208333			11.5	11.9167			-0.416667			6	6.41667			-0.416667			2.5	2.70833			-0.208333			30	30.2083			-0.208333			9	8.375			0.625
70	2021-12-20 14:12:00	8.5	8.5			0			5.5	5.70833			-0.208333			12	11.9167			0.0833333			6.5	6.45833			0.0416667			2.5	2.79167			-0.291667			30.5	30.2083			0.291667			8.5	8.33333			0.166667
70	2021-12-20 16:20:00	8.5	8.45833			0.0416667			5.5	5.70833			-0.208333			11.5	11.9167			-0.416667			6.5	6.5			0			3	2.875			0.125			31	30.2917			0.708333			8	8.29167			-0.291667
70	2021-12-20 18:28:00	8.5	8.5			0			5.5	5.66667			-0.166667			11.5	11.875			-0.375			6.5	6.5			0			3	2.95833			0.0416667			31	30.2917			0.708333			8	8.29167			-0.291667
70	2021-12-20 20:36:00	8.5	8.54167			-0.0416667			5.5	5.625			-0.125			12	11.7917			0.208333			7	6.54167			0.458333			3	3.04167			-0.0416667			31	30.375			0.625			8	8.29167			-0.291667
70	2021-12-20 22:44:00	8.5	8.58333			-0.0833333			5.5	5.58333			-0.0833333			11.5	11.6667			-0.166667			7	6.58333			0.416667			3.5	3.125			0.375			30.5	30.5			0			8	8.29167			-0.291667
71	2021-12-21 00:52:00	8.5	8.66667	8.66667	9.41667	-0.166667	-0.25	0.25	5.5	5.58333	5.58333	6.25	-0.0833333	-0.333333	0.375	11.5	11.5	10.9167	11.5	0	-0.416667	0.625	7	6.625	6.625	6.875	0.375	-0.291667	0.375	3.5	3.16667	3.16667	3.45833	0.333333	-0.375	0.333333	29.5	30.5	30.5	30.9583	-1	-1.29167	1.25	8	8.33333	8.33333	9.25	-0.333333	-0.333333
71	2021-12-21 03:00:00	8.5	8.70833			-0.208333			6	5.625			0.375			11.5	11.4583			0.0416667			7	6.66667			0.333333			3.5	3.20833			0.291667			29.5	30.6667			-1.16667			8	8.33333			-0.333333
71	2021-12-21 05:08:00	9	8.75			0.25			5.5	5.66667			-0.166667			12	11.375			0.625			6.5	6.70833			-0.208333			3.5	3.25			0.25			29.5	30.7917			-1.29167			8.5	8.375			0.125
71	2021-12-21 07:16:00	9	8.79167			0.208333			5.5	5.75			-0.25			11	11.3333			-0.333333			6.5	6.75			-0.25			3.5	3.25			0.25			31	30.75			0.25			8.5	8.45833			0.0416667
71	2021-12-21 09:24:00	9	8.875			0.125			5.5	5.83333			-0.333333			11	11.25			-0.25			6.5	6.79167			-0.291667			3.5	3.25			0.25			31.5	30.7917			0.708333			8.5	8.54167			-0.0416667
71	2021-12-21 11:32:00	9	8.95833			0.0416667			6	5.91667			0.0833333			11	11.1667			-0.166667			6.5	6.79167			-0.291667			3	3.29167			-0.291667			31	30.75			0.25			9	8.66667			0.333333
71	2021-12-21 13:40:00	9	9.04167			-0.0416667			6	6			0			11	11.125			-0.125			6.5	6.79167			-0.291667			3	3.29167			-0.291667			32	30.75			1.25			9	8.79167			0.208333
71	2021-12-21 15:48:00	9	9.125			-0.125			6	6.08333			-0.0833333			11	11.0417			-0.0416667			7	6.79167			0.208333			3	3.29167			-0.291667			32	30.8333			1.16667			9	8.91667			0.0833333
71	2021-12-21 17:56:00	9	9.25			-0.25			6.5	6.125			0.375			11	11			0			7	6.79167			0.208333			3	3.33333			-0.333333			30.5	30.875			-0.375			9	9.04167			-0.0416667
71	2021-12-21 20:04:00	9.5	9.33333			0.166667			6.5	6.20833			0.291667			10.5	10.9167			-0.416667			7	6.83333			0.166667			3	3.375			-0.375			31.5	30.9583			0.541667			9	9.125			-0.125
71	2021-12-21 22:12:00	9.5	9.41667			0.0833333			6.5	6.25			0.25			11	10.9167			0.0833333			7	6.875			0.125			3.5	3.45833			0.0416667			30.5	30.9167			-0.416667			9.5	9.25			0.25
72	2021-12-22 00:20:00	9.5	9.5	9.5	10.4583	0	-0.125	0.333333	6.5	6.33333	6.33333	6.45833	0.166667	-0.458333	0.166667	11	10.9167	10.9167	11.2917	0.0833333	-0.416667	0.333333	7	6.91667	6.91667	7.375	0.0833333	-0.333333	0.625	3.5	3.54167	3.54167	5.5	-0.0416667	-0.208333	0.458333	30.5	30.7917	30.7917	31.4167	-0.291667	-1.20833	1.70833	9.5	9.33333	9.33333	9.70833	0.166667	-0.208333
72	2021-12-22 02:28:00	9.5	9.625			-0.125			6.5	6.375			0.125			10.5	10.9167			-0.416667			7	6.95833			0.0416667			3.5	3.70833			-0.208333			30.5	30.9583			-0.458333			9.5	9.375			0.125
72	2021-12-22 04:36:00	10	9.75			0.25			6.5	6.41667			0.0833333			11	10.9167			0.0833333			7	7.08333			-0.0833333			4	3.875			0.125			30	31.0417			-1.04167			9.5	9.41667			0.0833333
72	2021-12-22 06:44:00	10	9.875			0.125			6.5	6.45833			0.0416667			11	10.9583			0.0416667			7	7.16667			-0.166667			4	4.08333			-0.0833333			30.5	31			-0.5			9.5	9.45833			0.0416667
72	2021-12-22 08:52:00	10	10			0			6	6.45833			-0.458333			11	10.9583			0.0416667			7	7.25			-0.25			4.5	4.29167			0.208333			30.5	31.1667			-0.666667			10	9.5			0.5
72	2021-12-22 11:00:00	10	10.0833			-0.0833333			6.5	6.45833			0.0416667			11	11			0			7	7.29167			-0.291667			4.5	4.5			0			30	31.2083			-1.20833			9.5	9.54167			-0.0416667
72	2021-12-22 13:08:00	10.5	10.1667			0.333333			6.5	6.45833			0.0416667			11	11			0			7	7.33333			-0.333333			5	4.66667			0.333333			33	31.2917			1.70833			9.5	9.54167			-0.0416667
72	2021-12-22 15:16:00	10.5	10.25			0.25			6.5	6.45833			0.0416667			11	11.0417			-0.0416667			8	7.375			0.625			5	4.83333			0.166667			33	31.3333			1.66667			9.5	9.54167			-0.0416667
72	2021-12-22 17:24:00	10.5	10.3333			0.166667			6.5	6.45833			0.0416667			11.5	11.1667			0.333333			8	7.375			0.625			5.5	5.04167			0.458333			31.5	31.3333			0.166667			9.5	9.58333			-0.0833333
72	2021-12-22 19:32:00	10.5	10.375			0.125			6.5	6.45833			0.0416667			11	11.2083			-0.208333			8	7.375			0.625			5.5	5.20833			0.291667			32.5	31.3333			1.16667			9.5	9.625			-0.125
72	2021-12-22 21:40:00	10.5	10.4167			0.0833333			6.5	6.41667			0.0833333			11	11.25			-0.25			7.5	7.375			0.125			5.5	5.375			0.125			32	31.375			0.625			9.5	9.66667			-0.166667
72	2021-12-22 23:48:00	10.5	10.4583			0.0416667			6.5	6.41667			0.0833333			11	11.2917			-0.291667			7.5	7.33333			0.166667			5.5	5.5			0			31.5	31.4167			0.0833333			9.5	9.70833			-0.208333
73	2021-12-23 01:56:00	10.5	10.4583	5.91667	10.4583	0.0416667	-0.166667	3.20833	6.5	6.375	6	6.375	0.125	-0.375	0.416667	11.5	11.3333	11.3333	11.6667	0.166667	-0.166667	0.625	7.5	7.29167	6.45833	7.29167	0.208333	-0.375	0.208333	5.5	5.625	5.625	6.16667	-0.125	-0.166667	0.375	31	31.5	30	31.5	-0.5	-1.08333	0.791667	9.5	9.79167	9.79167	9.91667	-0.291667	-0.416667
73	2021-12-23 04:04:00	10.5	10.4167			0.0833333			6.5	6.375			0.125			12	11.375			0.625			7	7.25			-0.25			6	5.70833			0.291667			30.5	31.3333			-0.833333			10	9.79167			0.208333
73	2021-12-23 06:12:00	10.5	10.375			0.125			6.5	6.375			0.125			11.5	11.4167			0.0833333			7	7.125			-0.125			6	5.79167			0.208333			30	31.0833			-1.08333			10	9.83333			0.166667
73	2021-12-23 08:20:00	10.5	10.3333			0.166667			6	6.375			-0.375			11.5	11.4167			0.0833333			7	7			0			6	5.83333			0.166667			31	30.9583			0.0416667			10	9.875			0.125
73	2021-12-23 10:28:00	10.5	10.2917			0.208333			6	6.375			-0.375			11.5	11.5			0			6.5	6.875			-0.375			6	5.875			0.125			31	30.7083			0.291667			10.5	9.91667			0.583333
73	2021-12-23 12:36:00	10	10.1667			-0.166667			6	6.33333			-0.333333			11.5	11.5417			-0.0416667			6.5	6.79167			-0.291667			6	5.95833			0.0416667			31	30.4583			0.541667			10.5	9.91667			0.583333
73	2021-12-23 14:44:00	10	9.83333			0.166667			6.5	6.29167			0.208333			11.5	11.5833			-0.0833333			6.5	6.70833			-0.208333			6	6.04167			-0.0416667			31	30.2083			0.791667			9.5	9.91667			-0.416667
73	2021-12-23 16:52:00	10	8.83333			1.16667			6.5	6.25			0.25			11.5	11.5833			-0.0833333			6.5	6.625			-0.125			6	6.125			-0.125			30	30.0417			-0.0416667			10	9.91667			0.0833333
73	2021-12-23 19:00:00	10	7.66667			2.33333			6.5	6.16667			0.333333			11.5	11.5417			-0.0416667			6.5	6.58333			-0.0833333			6	6.16667			-0.166667			30	30			0			10	9.875			0.125
73	2021-12-23 21:08:00	10	6.79167			3.20833			6.5	6.08333			0.416667			12	11.625			0.375			6.5	6.54167			-0.0416667			6	6.16667			-0.166667			29.5	30.0417			-0.541667			10	9.83333			0.166667
73	2021-12-23 23:16:00	9	5.91667			3.08333			6	6			0			11.5	11.6667			-0.166667			6.5	6.45833			0.0416667			6.5	6.125			0.375			29	30.0833			-1.08333			9.5	9.79167			-0.291667
74	2021-12-24 01:24:00	6.5	5.04167	1.29167	5.04167	1.45833	-6.83333	1.91667	6	5.875	3.125	5.875	0.125	-0.416667	0.25	11.5	11.7083	11.7083	13.1667	-0.208333	-0.666667	1.16667	6.5	6.41667	5.33333	6.41667	0.0833333	-0.333333	0.25	6.5	6.04167	3.16667	6.04167	0.458333	-0.666667	0.666667	28.5	30.0833	29.9167	30.4167	-1.58333	-1.58333	1.54167	9.5	9.66667	8.625	9.66667	-0.166667	-0.416667
74	2021-12-24 03:32:00	-1.5	4.25			-5.75			6	5.75			0.25			11.5	11.875			-0.375			6.5	6.375			0.125			6.5	5.95833			0.541667			29	30.0417			-1.04167			9.5	9.54167			-0.0416667
74	2021-12-24 05:40:00	-3.5	3.33333			-6.83333			5.5	5.54167			-0.0416667			11.5	12			-0.5			6.5	6.33333			0.166667			6.5	5.83333			0.666667			30	29.9583			0.0416667			9.5	9.45833			0.0416667
74	2021-12-24 07:48:00	0	2.625			-2.625			5.5	5.29167			0.208333			12.5	12.0833			0.416667			6.5	6.29167			0.208333			6	5.66667			0.333333			30.5	29.9167			0.583333			9.5	9.33333			0.166667
74	2021-12-24 09:56:00	0	2.08333			-2.08333			5	5.04167			-0.0416667			12	12.2083			-0.208333			6	6.20833			-0.208333			5.5	5.45833			0.0416667			31.5	29.9583			1.54167			9.5	9.20833			0.291667
74	2021-12-24 12:04:00	0	1.66667			-1.66667			4.5	4.75			-0.25			12	12.25			-0.25			6	6.125			-0.125			5	5.20833			-0.208333			31	30			1			9	9.08333			-0.0833333
74	2021-12-24 14:12:00	0.5	1.375			-0.875			4.5	4.5			0			13.5	12.3333			1.16667			6	6			0			5	4.875			0.125			30.5	30.0833			0.416667			9	9			0
74	2021-12-24 16:20:00	-1	1.29167			-2.29167			4	4.20833			-0.208333			13	12.375			0.625			6	5.875			0.125			4.5	4.54167			-0.0416667			30	30.25			-0.25			8.5	8.91667			-0.416667
74	2021-12-24 18:28:00	1.5	1.875			-0.375			3.5	3.91667			-0.416667			12.5	12.4583			0.0416667			6	5.75			0.25			4	4.16667			-0.166667			29.5	30.375			-0.875			8.5	8.83333			-0.333333
74	2021-12-24 20:36:00	3.5	2.625			0.875			3.5	3.66667			-0.166667			13	12.75			0.25			5.5	5.625			-0.125			3.5	3.79167			-0.291667			30.5	30.4167			0.0833333			8.5	8.75			-0.25
74	2021-12-24 22:44:00	5	3.08333			1.91667			3	3.375			-0.375			12.5	12.7083			-0.208333			5.5	5.45833			0.0416667			3	3.45833			-0.458333			30	30.4167			-0.416667			8.5	8.66667			-0.166667
75	2021-12-25 00:52:00	5.5	3.58333	3.58333	6.08333	1.91667	-0.0833333	1.91667	3	3.125	1.66667	3.125	-0.125	-0.416667	0.0833333	12.5	13.1667	13.1667	14.9167	-0.666667	-2	3.33333	5	5.33333	4.41667	5.33333	-0.333333	-0.458333	0.583333	2.5	3.16667	1.66667	3.16667	-0.666667	-0.666667	0.166667	30	30.375	30.2917	31.0417	-0.375	-0.666667	0.5	8.5	8.625	8.625	8.83333	-0.125	-0.208333
75	2021-12-25 03:00:00	5.5	4.08333			1.41667			2.5	2.91667			-0.416667			12	13.5417			-1.54167			5	5.20833			-0.208333			2.5	2.91667			-0.416667			30.5	30.2917			0.208333			8.5	8.625			-0.125
75	2021-12-25 05:08:00	5.5	4.54167			0.958333			2.5	2.70833			-0.208333			12.5	13.6667			-1.16667			5	5.125			-0.125			2	2.66667			-0.666667			30.5	30.3333			0.166667			8.5	8.625			-0.125
75	2021-12-25 07:16:00	5.5	5.125			0.375			2.5	2.5			0			15	13.8333			1.16667			5	5.04167			-0.0416667			2	2.41667			-0.416667			30.5	30.375			0.125			8.5	8.66667			-0.166667
75	2021-12-25 09:24:00	5.5	5.5			0			2	2.33333			-0.333333			12	14			-2			4.5	4.95833			-0.458333			2	2.20833			-0.208333			30.5	30.5			0			8.5	8.70833			-0.208333
75	2021-12-25 11:32:00	6	5.70833			0.291667			2	2.16667			-0.166667			17.5	14.1667			3.33333			4.5	4.91667			-0.416667			2	2.04167			-0.0416667			31	30.5			0.5			9	8.75			0.25
75	2021-12-25 13:40:00	6	5.79167			0.208333			2	2.04167			-0.0416667			16.5	14.3333			2.16667			4.5	4.83333			-0.333333			2	1.91667			0.0833333			30	30.6667			-0.666667			9	8.79167			0.208333
75	2021-12-25 15:48:00	6	5.875			0.125			2	1.91667			0.0833333			15	14.5417			0.458333			5	4.79167			0.208333			2	1.83333			0.166667			31	30.75			0.25			9	8.83333			0.166667
75	2021-12-25 17:56:00	6	5.91667			0.0833333			1.5	1.83333			-0.333333			15	14.875			0.125			5	4.70833			0.291667			1.5	1.75			-0.25			30.5	30.7917			-0.291667			9	8.83333			0.166667
75	2021-12-25 20:04:00	6	6			0			1.5	1.75			-0.25			14.5	14.9167			-0.416667			5	4.58333			0.416667			1.5	1.70833			-0.208333			31	30.8333			0.166667			9	8.83333			0.166667
75	2021-12-25 22:12:00	6	6.08333			-0.0833333			1.5	1.66667			-0.166667			15	14.7917			0.208333			5	4.41667			0.583333			1.5	1.66667			-0.166667			30.5	31.0417			-0.541667			9	8.79167			0.208333
76	2021-12-26 00:20:00	6	6.20833	6.20833	7.04167	-0.208333	-0.375	0.583333	1.5	1.625	1.5	1.70833	-0.125	-0.208333	0	14.5	14.875	14.3333	14.875	-0.375	-1.54167	2.16667	4.5	4.29167	2.54167	4.29167	0.208333	-0.583333	0.333333	1.5	1.625	1.58333	2.45833	-0.125	-0.375	0.375	32	31.1667	31.1667	31.7083	0.833333	-0.416667	1.45833	9	8.79167	8.08333	8.79167	0.208333	-0.5
76	2021-12-26 02:28:00	6.5	6.29167			0.208333			1.5	1.58333			-0.0833333			15	14.6667			0.333333			4.5	4.16667			0.333333			1.5	1.58333			-0.0833333			31	31.25			-0.25			9	8.75			0.25
76	2021-12-26 04:36:00	6	6.375			-0.375			1.5	1.54167			-0.0416667			16	14.4583			1.54167			4	4			0			1.5	1.58333			-0.0833333			31	31.375			-0.375			8.5	8.66667			-0.166667
76	2021-12-26 06:44:00	6.5	6.5			0			1.5	1.5			0			13	14.4167			-1.41667			3.5	3.79167			-0.291667			1.5	1.625			-0.125			31	31.4167			-0.416667			8.5	8.58333			-0.0833333
76	2021-12-26 08:52:00	6.5	6.625			-0.125			1.5	1.5			0			13.5	14.5417			-1.04167			3	3.58333			-0.583333			1.5	1.70833			-0.208333			33	31.5417			1.45833			8	8.5			-0.5
76	2021-12-26 11:00:00	7	6.70833			0.291667			1.5	1.5			0			13	14.5417			-1.54167			3	3.375			-0.375			1.5	1.79167			-0.291667			32	31.625			0.375			8.5	8.41667			0.0833333
76	2021-12-26 13:08:00	7	6.79167			0.208333			1.5	1.5			0			15	14.5417			0.458333			3	3.16667			-0.166667			1.5	1.875			-0.375			32	31.7083			0.291667			8.5	8.33333			0.166667
76	2021-12-26 15:16:00	7	6.875			0.125			1.5	1.54167			-0.0416667			14	14.7083			-0.708333			2.5	3			-0.5			2	2			0			31.5	31.6667			-0.166667			8	8.25			-0.25
76	2021-12-26 17:24:00	7.5	6.91667			0.583333			1.5	1.58333			-0.0833333			14.5	14.5417			-0.0416667			2.5	2.83333			-0.333333			2.5	2.125			0.375			31.5	31.6667			-0.166667			8	8.16667			-0.166667
76	2021-12-26 19:32:00	7.5	7			0.5			1.5	1.625			-0.125			16.5	14.3333			2.16667			2.5	2.70833			-0.208333			2.5	2.25			0.25			32	31.7083			0.291667			8	8.125			-0.125
76	2021-12-26 21:40:00	7	7.04167			-0.0416667			1.5	1.66667			-0.166667			14.5	14.375			0.125			2.5	2.625			-0.125			2.5	2.375			0.125			32	31.6667			0.333333			8	8.08333			-0.0833333
76	2021-12-26 23:48:00	7	7.04167			-0.0416667			1.5	1.70833			-0.208333			15	14.4583			0.541667			2.5	2.54167			-0.0416667			2.5	2.45833			0.0416667			31.5	31.4583			0.0416667			8	8.08333			-0.0833333
77	2021-12-27 01:56:00	7	7	6.25	7	0	-0.375	0.25	2	1.79167	1.79167	2.45833	0.208333	-0.125	0.291667	16.5	14.7083	14.7083	16.5417	1.79167	-2.20833	4.54167	2.5	2.45833	2.375	2.45833	0.0416667	-0.458333	0.541667	3	2.54167	1.875	2.625	0.458333	-0.375	0.458333	31.5	31.4167	30.7083	31.4167	0.0833333	-1.875	1.20833	8	8.04167	8	8.04167	-0.0416667	-0.0416667
77	2021-12-27 04:04:00	7	6.95833			0.0416667			2	1.875			0.125			13	15.1667			-2.16667			2.5	2.375			0.125			3	2.625			0.375			31	31.4167			-0.416667			8	8			0
77	2021-12-27 06:12:00	7	6.875			0.125			2	1.95833			0.0416667			13.5	15.5417			-2.04167			2.5	2.375			0.125			3	2.625			0.375			31.5	31.3333			0.166667			8	8			0
77	2021-12-27 08:20:00	7	6.75			0.25			2	2.04167			-0.0416667			13.5	15.7083			-2.20833			2.5	2.375			0.125			3	2.58333			0.416667			30.5	31.2083			-0.708333			8	8			0
77	2021-12-27 10:28:00	6.5	6.625			-0.125			2	2.125			-0.125			14.5	15.7917			-1.29167			2	2.41667			-0.416667			2.5	2.54167			-0.0416667			30.5	30.9583			-0.458333			8	8			0
77	2021-12-27 12:36:00	6.5	6.54167			-0.0416667			2.5	2.20833			0.291667			16	15.875			0.125			2	2.45833			-0.458333			2.5	2.45833			0.0416667			31.5	30.7917			0.708333			8	8			0
77	2021-12-27 14:44:00	6.5	6.45833			0.0416667			2.5	2.29167			0.208333			20.5	15.9583			4.54167			2	2.45833			-0.458333			2.5	2.375			0.125			32	30.7917			1.20833			8	8			0
77	2021-12-27 16:52:00	6	6.375			-0.375			2.5	2.33333			0.166667			18.5	15.8333			2.66667			2.5	2.45833			0.0416667			2	2.25			-0.25			30.5	30.7083			-0.208333			8	8			0
77	2021-12-27 19:00:00	6	6.33333			-0.333333			2.5	2.375			0.125			16.5	16			0.5			2.5	2.45833			0.0416667			2	2.125			-0.125			30	30.7917			-0.791667			8	8			0
77	2021-12-27 21:08:00	6	6.29167			-0.291667			2.5	2.41667			0.0833333			17.5	16.2083			1.29167			3	2.45833			0.541667			2	2			0			29	30.875			-1.875			8	8			0
77	2021-12-27 23:16:00	6	6.25			-0.25			2.5	2.45833			0.0416667			15.5	16.5417			-1.04167			3	2.45833			0.541667			1.5	1.875			-0.375			30	30.9167			-0.916667			8	8			0
78	2021-12-28 01:24:00	6	6.29167	6.29167	7.20833	-0.291667	-0.333333	0.375	2.5	2.5	2.5	2.66667	0	-0.166667	0.333333	16	16.9583	16.9583	21.625	-0.958333	-3.625	6.45833	2.5	2.5	2.5	2.75	0	-0.208333	0.25	1.5	1.79167	1.29167	1.79167	-0.291667	-0.291667	0.708333	31.5	31.0833	30.7083	31.0833	0.416667	-1.41667	1.70833	8	8	7.79167	8	0	-0.416667
78	2021-12-28 03:32:00	6	6.33333			-0.333333			2.5	2.5			0			15	17.7083			-2.70833			2.5	2.54167			-0.0416667			1.5	1.70833			-0.208333			30.5	31			-0.5			8	8			0
78	2021-12-28 05:40:00	6.5	6.375			0.125			2.5	2.54167			-0.0416667			15	18.1667			-3.16667			2.5	2.625			-0.125			1.5	1.625			-0.125			32	30.875			1.125			8	7.95833			0.0416667
78	2021-12-28 07:48:00	6.5	6.5			0			2.5	2.58333			-0.0833333			16	18.4583			-2.45833			2.5	2.66667			-0.166667			1.5	1.58333			-0.0833333			32.5	30.7917			1.70833			8	7.95833			0.0416667
78	2021-12-28 09:56:00	6.5	6.625			-0.125			2.5	2.625			-0.125			17.5	18.625			-1.125			2.5	2.70833			-0.208333			1.5	1.54167			-0.0416667			31	30.75			0.25			8	7.95833			0.0416667
78	2021-12-28 12:04:00	7	6.75			0.25			2.5	2.625			-0.125			19.5	18.6667			0.833333			2.5	2.70833			-0.208333			1.5	1.5			0			32.5	30.8333			1.66667			8	7.95833			0.0416667
78	2021-12-28 14:12:00	7	6.875			0.125			2.5	2.66667			-0.166667			25	18.875			6.125			2.5	2.70833			-0.208333			1.5	1.54167			-0.0416667			30.5	30.8333			-0.333333			8	7.95833			0.0416667
78	2021-12-28 16:20:00	7	7			0			3	2.66667			0.333333			26	19.5417			6.45833			3	2.75			0.25			1.5	1.54167			-0.0416667			30.5	30.875			-0.375			7.5	7.91667			-0.416667
78	2021-12-28 18:28:00	7.5	7.125			0.375			3	2.66667			0.333333			22	20.4167			1.58333			3	2.75			0.25			1.5	1.54167			-0.0416667			29.5	30.9167			-1.41667			8	7.91667			0.0833333
78	2021-12-28 20:36:00	7.5	7.16667			0.333333			3	2.66667			0.333333			18.5	21.125			-2.625			3	2.75			0.25			1.5	1.5			0			29.5	30.875			-1.375			8	7.875			0.125
78	2021-12-28 22:44:00	7.5	7.20833			0.291667			2.5	2.66667			-0.166667			18	21.5			-3.5			3	2.75			0.25			1.5	1.41667			0.0833333			30	30.7917			-0.791667			8	7.83333			0.166667
79	2021-12-29 00:52:00	7.5	7.20833	6.5	7.20833	0.291667	-0.416667	0.375	3	2.66667	2.29167	2.66667	0.333333	-0.166667	0.333333	18	21.625	19.2083	21.7083	-3.625	-3.625	4.125	3	2.75	2.45833	2.75	0.25	-0.25	0.5	2	1.29167	-0.791667	1.29167	0.708333	-0.875	0.708333	30	30.7083	30.0833	30.7083	-0.708333	-1.375	1.54167	8	7.79167	7.79167	7.875	0.208333	-0.333333
79	2021-12-29 03:00:00	7.5	7.16667			0.333333			2.5	2.66667			-0.166667			24	21.7083			2.29167			3	2.75			0.25			1.5	1.16667			0.333333			32	30.4583			1.54167			7.5	7.79167			-0.291667
79	2021-12-29 05:08:00	7.5	7.125			0.375			2.5	2.66667			-0.166667			25.5	21.375			4.125			2.5	2.75			-0.25			1.5	1			0.5			31	30.3333			0.666667			8	7.79167			0.208333
79	2021-12-29 07:16:00	7	7.08333			-0.0833333			2.5	2.625			-0.125			23.5	20.9167			2.58333			2.5	2.75			-0.25			1	0.791667			0.208333			31.5	30.2917			1.20833			7.5	7.83333			-0.333333
79	2021-12-29 09:24:00	7	7			0			2.5	2.58333			-0.0833333			20.5	20.75			-0.25			2.5	2.75			-0.25			0.5	0.541667			-0.0416667			31.5	30.375			1.125			7.5	7.83333			-0.333333
79	2021-12-29 11:32:00	6.5	6.91667			-0.416667			2.5	2.54167			-0.0416667			19	20.8333			-1.83333			2.5	2.70833			-0.208333			0	0.291667			-0.291667			30	30.375			-0.375			7.5	7.83333			-0.333333
79	2021-12-29 13:40:00	6.5	6.79167			-0.291667			2.5	2.5			0			20.5	20.8333			-0.333333			2.5	2.66667			-0.166667			0	0.0416667			-0.0416667			29.5	30.3333			-0.833333			8	7.83333			0.166667
79	2021-12-29 15:48:00	6.5	6.70833			-0.208333			2.5	2.41667			0.0833333			21	20.8333			0.166667			2.5	2.625			-0.125			-0.5	-0.208333			-0.291667			29	30.375			-1.375			8	7.83333			0.166667
79	2021-12-29 17:56:00	6.5	6.625			-0.125			2.5	2.375			0.125			20.5	20.3333			0.166667			3	2.54167			0.458333			-1	-0.416667			-0.583333			30	30.1667			-0.166667			8	7.875			0.125
79	2021-12-29 20:04:00	6.5	6.54167			-0.0416667			2.5	2.33333			0.166667			20	19.75			0.25			3	2.5			0.5			-1.5	-0.625			-0.875			30.5	30.125			0.375			8	7.875			0.125
79	2021-12-29 22:12:00	6.5	6.5			0			2.5	2.29167			0.208333			19.5	19.2083			0.291667			2.5	2.45833			0.0416667			-1.5	-0.791667			-0.708333			29.5	30.0833			-0.583333			8	7.875			0.125
80	2021-12-30 00:20:00	6	6.5	6.5	7	-0.5	-0.5	0.541667	2	2.25	1.91667	2.25	-0.25	-0.25	0.0833333	18	19	19	20.8333	-1	-2.91667	5.33333	2.5	2.375	1.75	2.375	0.125	-0.5	0.25	-1.5	-0.875	-0.916667	-0.0833333	-0.625	-0.625	0.416667	29.5	30	30	30.375	-0.5	-0.625	0.916667	8	7.91667	7.875	7.91667	0.0833333	-0.416667
80	2021-12-30 02:28:00	6.5	6.54167			-0.0416667			2	2.20833			-0.208333			18	19			-1			2.5	2.29167			0.208333			-1	-0.916667			-0.0833333			30.5	30			0.5			8	7.91667			0.0833333
80	2021-12-30 04:36:00	6.5	6.58333			-0.0833333			2	2.16667			-0.166667			18	19.0833			-1.08333			2	2.20833			-0.208333			-1	-0.916667			-0.0833333			29.5	30.125			-0.625			8	7.91667			0.0833333
80	2021-12-30 06:44:00	6.5	6.66667			-0.166667			2	2.125			-0.125			18.5	19.4583			-0.958333			2	2.16667			-0.166667			-1	-0.875			-0.125			30.5	30.2917			0.208333			8	7.91667			0.0833333
80	2021-12-30 08:52:00	6.5	6.75			-0.25			2	2.08333			-0.0833333			17	19.9167			-2.91667			2	2.08333			-0.0833333			-1	-0.791667			-0.208333			31	30.375			0.625			7.5	7.91667			-0.416667
80	2021-12-30 11:00:00	7	6.83333			0.166667			2	2.04167			-0.0416667			18	20.25			-2.25			1.5	2			-0.5			-0.5	-0.666667			0.166667			30.5	30.2917			0.208333			8	7.91667			0.0833333
80	2021-12-30 13:08:00	7	6.875			0.125			2	2			0			19	20.375			-1.375			1.5	1.95833			-0.458333			-0.5	-0.541667			0.0416667			30	30.2917			-0.291667			7.5	7.91667			-0.416667
80	2021-12-30 15:16:00	7	6.95833			0.0416667			2	2			0			21.5	20.5			1			1.5	1.91667			-0.416667			0	-0.416667			0.416667			31	30.25			0.75			8	7.91667			0.0833333
80	2021-12-30 17:24:00	7.5	7			0.5			2	2			0			25.5	20.5833			4.91667			2	1.875			0.125			0	-0.333333			0.333333			31	30.125			0.875			8	7.91667			0.0833333
80	2021-12-30 19:32:00	7.5	7			0.5			2	1.95833			0.0416667			26	20.6667			5.33333			2	1.83333			0.166667			0	-0.25			0.25			31	30.0833			0.916667			8	7.875			0.125
80	2021-12-30 21:40:00	7.5	6.95833			0.541667			2	1.91667			0.0833333			24	20.6667			3.33333			2	1.79167			0.208333			0	-0.166667			0.166667			29.5	30.0417			-0.541667			8	7.875			0.125
80	2021-12-30 23:48:00	7	6.91667			0.0833333			2	1.91667			0.0833333			21	20.8333			0.166667			2	1.75			0.25			0	-0.0833333			0.0833333			29.5	30.0833			-0.583333			8	7.91667			0.0833333
81	2021-12-31 01:56:00	7	6.83333	6.16667	6.83333	0.166667	-0.541667	0.25	2	1.91667	1.875	1.95833	0.0833333	-0.416667	0.125	19.5	20.9583	18.0833	20.9583	-1.45833	-1.95833	1.25	2	1.75	1.75	2.08333	0.25	-0.458333	0.5	0	-0.0416667	-0.0833333	0	0.0416667	-0.416667	0.0833333	29	30.125	29.5	30.1667	-1.125	-1.66667	1.70833	8	7.875	7.875	8.70833	0.125	-0.541667
81	2021-12-31 04:04:00	7	6.75			0.25			2	1.91667			0.0833333			19	20.9583			-1.95833			2	1.79167			0.208333			0	0			0			29	30.1667			-1.16667			8	7.91667			0.0833333
81	2021-12-31 06:12:00	6.5	6.66667			-0.166667			1.5	1.91667			-0.416667			19	20.7917			-1.79167			1.5	1.83333			-0.333333			0	0			0			29	30.0833			-1.08333			7.5	7.91667			-0.416667
81	2021-12-31 08:20:00	6	6.54167			-0.541667			1.5	1.91667			-0.416667			18.5	20.2083			-1.70833			1.5	1.875			-0.375			0	0			0			30	29.9583			0.0416667			8	7.95833			0.0416667
81	2021-12-31 10:28:00	6	6.41667			-0.416667			2	1.91667			0.0833333			19	19.5833			-0.583333			1.5	1.91667			-0.416667			0	-0.0416667			0.0416667			31.5	29.7917			1.70833			8	8			0
81	2021-12-31 12:36:00	6	6.33333			-0.333333			2	1.91667			0.0833333			19.5	19.0417			0.458333			1.5	1.95833			-0.458333			0	-0.0833333			0.0833333			31	29.6667			1.33333			7.5	8.04167			-0.541667
81	2021-12-31 14:44:00	6	6.25			-0.25			2	1.91667			0.0833333			19	18.5417			0.458333			2	2			0			0	-0.0833333			0.0833333			30.5	29.5417			0.958333			8	8.125			-0.125
81	2021-12-31 16:52:00	6	6.20833			-0.208333			2	1.91667			0.0833333			19.5	18.25			1.25			2	2			0			0	-0.0833333			0.0833333			30	29.5			0.5			8	8.20833			-0.208333
81	2021-12-31 19:00:00	6	6.16667			-0.166667			2	1.875			0.125			18.5	18.125			0.375			2.5	2			0.5			0	-0.0833333			0.0833333			29.5	29.5417			-0.0416667			8.5	8.33333			0.166667
81	2021-12-31 21:08:00	6	6.16667			-0.166667			2	1.91667			0.0833333			18.5	18.0833			0.416667			2.5	2.04167			0.458333			-0.5	-0.0833333			-0.416667			29	29.5833			-0.583333			8.5	8.54167			-0.0416667
81	2021-12-31 23:16:00	6.5	6.25			0.25			2	1.95833			0.0416667			17.5	18.2083			-0.708333			2.5	2.08333			0.416667			-0.5	-0.0833333			-0.416667			28	29.6667			-1.66667			8.5	8.70833			-0.208333
82	2022-01-01 01:24:00	6	6.33333	6.33333	7.375	-0.333333	-0.333333	0.375	2	1.95833	1.95833	2.54167	0.0416667	-0.5	0.291667	15	18.4167	18.4167	20.7083	-3.41667	-3.41667	5.16667	2.5	2.08333	2.08333	2.125	0.416667	-0.625	0.416667	0	-0.0833333	-0.0833333	1.66667	0.0833333	-0.5	0.333333	28	29.625	29.2083	29.625	-1.625	-1.625	1.79167	9	8.95833	8.95833	15.375	0.0416667	-1.08333
82	2022-01-01 03:32:00	6.5	6.41667			0.0833333			2	1.95833			0.0416667			16	18.875			-2.875			2	2.08333			-0.0833333			0	-0.0416667			0.0416667			28.5	29.5			-1			9	9.25			-0.25
82	2022-01-01 05:40:00	6.5	6.54167			-0.0416667			1.5	2			-0.5			17.5	19.2083			-1.70833			2	2.08333			-0.0833333			0	0.0416667			-0.0416667			29.5	29.375			0.125			9.5	9.58333			-0.0833333
82	2022-01-01 07:48:00	6.5	6.66667			-0.166667			2	2.04167			-0.0416667			18.5	19.375			-0.875			2	2.125			-0.125			0	0.166667			-0.166667			29.5	29.2083			0.291667			10	10.2083			-0.208333
82	2022-01-01 09:56:00	7	6.79167			0.208333			2	2.08333			-0.0833333			20	19.5			0.5			2	2.125			-0.125			0	0.291667			-0.291667			31	29.2083			1.79167			10	10.75			-0.75
82	2022-01-01 12:04:00	7	6.91667			0.0833333			2	2.125			-0.125			21.5	19.625			1.875			1.5	2.125			-0.625			0	0.5			-0.5			31	29.25			1.75			11	11.375			-0.375
82	2022-01-01 14:12:00	7	7			0			2	2.16667			-0.166667			25	19.8333			5.16667			1.5	2.125			-0.625			0.5	0.708333			-0.208333			29.5	29.2917			0.208333			11	12.0833			-1.08333
82	2022-01-01 16:20:00	7.5	7.125			0.375			2.5	2.20833			0.291667			23	20.2083			2.79167			2	2.08333			-0.0833333			1	0.916667			0.0833333			29	29.5			-0.5			12	12.8333			-0.833333
82	2022-01-01 18:28:00	7.5	7.20833			0.291667			2.5	2.29167			0.208333			21.5	20.5			1			2.5	2.08333			0.416667			1.5	1.16667			0.333333			28	29.5417			-1.54167			15.5	13.7083			1.79167
82	2022-01-01 20:36:00	7.5	7.29167			0.208333			2.5	2.41667			0.0833333			20	20.6667			-0.666667			2.5	2.125			0.375			1.5	1.41667			0.0833333			29.5	29.5			0			15	14.5417			0.458333
82	2022-01-01 22:44:00	7.5	7.375			0.125			2.5	2.54167			-0.0416667			20	20.7083			-0.708333			2.5	2.125			0.375			2	1.66667			0.333333			29.5	29.5			0			16	15.375			0.625
83	2022-01-02 00:52:00	7.5	7.45833	7.45833	8.29167	0.0416667	-0.291667	0.375	2.5	2.66667	2.66667	4.5	-0.166667	-0.333333	0.5	20	20.625	18.7083	20.625	-0.625	-1	0.916667	2.5	2.16667	2.16667	3.91667	0.333333	-0.75	0.583333	2	1.95833	1.95833	5.125	0.0416667	-0.291667	0.666667	28.5	29.7083	29.7083	31.125	-1.20833	-1.20833	2.83333	17	16.2083	16.2083	29.75	0.791667	-3.875
83	2022-01-02 03:00:00	7.5	7.54167			-0.0416667			2.5	2.83333			-0.333333			19.5	20.5			-1			2	2.29167			-0.291667			2.5	2.29167			0.208333			30.5	29.7917			0.708333			18	17.7917			0.208333
83	2022-01-02 05:08:00	7.5	7.625			-0.125			3	3			0			19.5	20.0417			-0.541667			2	2.45833			-0.458333			3	2.625			0.375			29	30			-1			19.5	19.4583			0.0416667
83	2022-01-02 07:16:00	7.5	7.70833			-0.208333			3	3.16667			-0.166667			19.5	19.7083			-0.208333			2.5	2.625			-0.125			3	2.95833			0.0416667			29	30.2083			-1.20833			19.5	21.0833			-1.58333
83	2022-01-02 09:24:00	7.5	7.79167			-0.291667			3.5	3.33333			0.166667			19	19.4167			-0.416667			2	2.75			-0.75			3	3.29167			-0.291667			29.5	30.5			-1			20	22.4583			-2.45833
83	2022-01-02 11:32:00	8	7.875			0.125			3.5	3.54167			-0.0416667			19	19.25			-0.25			2.5	2.91667			-0.416667			3.5	3.625			-0.125			33.5	30.6667			2.83333			20	23.875			-3.875
83	2022-01-02 13:40:00	8	7.95833			0.0416667			4	3.75			0.25			20	19.0833			0.916667			3	3.08333			-0.0833333			4	3.95833			0.0416667			32	30.8333			1.16667			30	25.2083			4.79167
83	2022-01-02 15:48:00	8	8.04167			-0.0416667			4	3.95833			0.0416667			19.5	18.9167			0.583333			3.5	3.29167			0.208333			4.5	4.29167			0.208333			32	31.0833			0.916667			31	26.4583			4.54167
83	2022-01-02 17:56:00	8.5	8.125			0.375			4.5	4.16667			0.333333			19	18.8333			0.166667			4	3.5			0.5			5	4.58333			0.416667			31.5	31.0417			0.458333			31.5	27.6667			3.83333
83	2022-01-02 20:04:00	8.5	8.20833			0.291667			4.5	4.33333			0.166667			18	18.75			-0.75			4	3.75			0.25			5.5	4.83333			0.666667			31.5	31.125			0.375			32	28.7083			3.29167
83	2022-01-02 22:12:00	8.5	8.29167			0.208333			5	4.5			0.5			18	18.7083			-0.708333			4.5	3.91667			0.583333			5.5	5.125			0.375			31.5	31.125			0.375			32	29.75			2.25
84	2022-01-03 00:20:00	8.5	8.375	8.375	8.5	0.125	0	0.125	5	4.625	4.54167	4.875	0.375	-0.333333	0.375	18	18.8333	18.8333	19.4167	-0.833333	-1.04167	2.25	4.5	4.125	3.20833	4.375	0.375	-0.375	0.708333	6	5.41667	5.33333	6.16667	0.583333	-0.0416667	0.583333	31.5	31.25	29.625	31.25	0.25	-1.375	0.791667	32	30.75	27.4167	31.6667	1.25	-1
84	2022-01-03 02:28:00	8.5	8.41667			0.0833333			5	4.70833			0.291667			18	19.0417			-1.04167			5	4.29167			0.708333			6	5.66667			0.333333			31.5	31			0.5			32	31.6667			0.333333
84	2022-01-03 04:36:00	8.5	8.45833			0.0416667			5	4.75			0.25			18.5	19.0833			-0.583333			4.5	4.375			0.125			6	5.875			0.125			30	30.8333			-0.833333			32.5	31.625			0.875
84	2022-01-03 06:44:00	8.5	8.5			0			5	4.79167			0.208333			18.5	19.125			-0.625			5	4.375			0.625			6	6.04167			-0.0416667			30	30.5833			-0.583333			32	31.4583			0.541667
84	2022-01-03 08:52:00	8.5	8.5			0			5	4.83333			0.166667			19	19.1667			-0.166667			4.5	4.33333			0.166667			6.5	6.125			0.375			29	30.375			-1.375			32	31.1667			0.833333
84	2022-01-03 11:00:00	8.5	8.5			0			5	4.875			0.125			20.5	19.2083			1.29167			4.5	4.25			0.25			6.5	6.16667			0.333333			31	30.2083			0.791667			32	30.75			1.25
84	2022-01-03 13:08:00	8.5	8.5			0			4.5	4.83333			-0.333333			21.5	19.25			2.25			4.5	4.125			0.375			6.5	6.16667			0.333333			30.5	30.0833			0.416667			31	30.3333			0.666667
84	2022-01-03 15:16:00	8.5	8.5			0			4.5	4.79167			-0.291667			20.5	19.375			1.125			4	3.95833			0.0416667			6.5	6.08333			0.416667			30	29.9167			0.0833333			29.5	29.8333			-0.333333
84	2022-01-03 17:24:00	8.5	8.5			0			4.5	4.75			-0.25			20	19.4167			0.583333			3.5	3.75			-0.25			6.5	5.95833			0.541667			29	29.75			-0.75			29	29.25			-0.25
84	2022-01-03 19:32:00	8.5	8.5			0			5	4.70833			0.291667			19.5	19.4167			0.0833333			3.5	3.58333			-0.0833333			6	5.79167			0.208333			29	29.625			-0.625			28	28.625			-0.625
84	2022-01-03 21:40:00	8.5	8.5			0			5	4.625			0.375			18.5	19.4167			-0.916667			3	3.375			-0.375			6	5.58333			0.416667			29.5	29.625			-0.125			27	28			-1
84	2022-01-03 23:48:00	8.5	8.5			0			4.5	4.54167			-0.0416667			18.5	19.4167			-0.916667			3	3.20833			-0.208333			5.5	5.33333			0.166667			30	29.7917			0.208333			27	27.4167			-0.416667
85	2022-01-04 01:56:00	8.5	8.45833	8.33333	8.45833	0.0416667	-0.333333	0.166667	4.5	4.45833	4.08333	4.45833	0.0416667	-0.333333	0.416667	19.5	19.2917	18.125	19.2917	0.208333	-0.625	0.791667	2.5	3.04167	2.625	3.04167	-0.541667	-0.541667	0.375	5	5.08333	3.83333	5.08333	-0.0833333	-0.916667	0.166667	29.5	29.7917	29.1667	29.7917	-0.291667	-1.20833	1.54167	26	27.125	26.7917	27.2083	-1.125	-2.66667
85	2022-01-04 04:04:00	8.5	8.45833			0.0416667			4.5	4.41667			0.0833333			18.5	19.0417			-0.541667			2.5	2.875			-0.375			4.5	4.875			-0.375			29.5	29.75			-0.25			25	27.0417			-2.04167
85	2022-01-04 06:12:00	8.5	8.41667			0.0833333			4.5	4.375			0.125			18.5	18.8333			-0.333333			2.5	2.79167			-0.291667			4	4.625			-0.625			28.5	29.625			-1.125			25	27.0833			-2.08333
85	2022-01-04 08:20:00	8.5	8.375			0.125			4	4.33333			-0.333333			18.5	18.75			-0.25			2.5	2.75			-0.25			3.5	4.41667			-0.916667			30	29.5833			0.416667			24.5	27.1667			-2.66667
85	2022-01-04 10:28:00	8.5	8.33333			0.166667			4	4.25			-0.25			19	18.6667			0.333333			2.5	2.70833			-0.208333			3.5	4.25			-0.75			31	29.5			1.5			25	27.1667			-2.16667
85	2022-01-04 12:36:00	8	8.33333			-0.333333			4	4.20833			-0.208333			19	18.5833			0.416667			2.5	2.70833			-0.208333			3.5	4.08333			-0.583333			31	29.4583			1.54167			28.5	27.0417			1.45833
85	2022-01-04 14:44:00	8.5	8.33333			0.166667			4	4.20833			-0.208333			18.5	18.4167			0.0833333			2.5	2.66667			-0.166667			4	3.95833			0.0416667			30	29.2917			0.708333			30	26.9583			3.04167
85	2022-01-04 16:52:00	8	8.33333			-0.333333			4	4.16667			-0.166667			18	18.2083			-0.208333			3	2.66667			0.333333			3.5	3.875			-0.375			28.5	29.2083			-0.708333			30	26.7917			3.20833
85	2022-01-04 19:00:00	8	8.33333			-0.333333			4	4.125			-0.125			19	18.2083			0.791667			3	2.66667			0.333333			4	3.83333			0.166667			28.5	29.1667			-0.666667			30	26.875			3.125
85	2022-01-04 21:08:00	8	8.33333			-0.333333			4	4.08333			-0.0833333			18.5	18.25			0.25			3	2.66667			0.333333			4	3.83333			0.166667			28	29.2083			-1.20833			28	26.9583			1.04167
85	2022-01-04 23:16:00	8.5	8.33333			0.166667			4.5	4.08333			0.416667			17.5	18.125			-0.625			3	2.625			0.375			4	3.875			0.125			29	29.1667			-0.166667			25.5	27.2083			-1.70833
86	2022-01-05 01:24:00	8.5	8.33333	8.33333	9.58333	0.166667	-0.5	0.833333	4.5	4.125	2.29167	4.125	0.375	-0.291667	0.833333	16.5	18	16.7083	18	-1.5	-2.625	1.54167	2.5	2.58333	1.875	2.58333	-0.0833333	-0.458333	0.5	4	3.91667	3.33333	3.95833	0.0833333	-0.0833333	0.291667	28	29	28.1667	29	-1	-1.25	1.08333	26	27.625	27.0833	27.7083	-1.625	-3.70833
86	2022-01-05 03:32:00	8.5	8.45833			0.0416667			4	4.08333			-0.0833333			17	17.7917			-0.791667			2.5	2.54167			-0.0416667			4	3.95833			0.0416667			28.5	28.8333			-0.333333			24	27.7083			-3.70833
86	2022-01-05 05:40:00	8.5	8.58333			-0.0833333			4	4.04167			-0.0416667			18.5	17.6667			0.833333			2.5	2.54167			-0.0416667			4	3.95833			0.0416667			29	28.6667			0.333333			26	27.7083			-1.70833
86	2022-01-05 07:48:00	8.5	8.75			-0.25			4	3.95833			0.0416667			19	17.4583			1.54167			2.5	2.5			0			4	3.95833			0.0416667			29	28.75			0.25			26	27.5833			-1.58333
86	2022-01-05 09:56:00	8.5	8.875			-0.375			4	3.83333			0.166667			17	17.125			-0.125			2	2.45833			-0.458333			4	3.91667			0.0833333			29.5	28.625			0.875			27.5	27.375			0.125
86	2022-01-05 12:04:00	8.5	9			-0.5			4.5	3.66667			0.833333			17.5	16.8333			0.666667			2	2.375			-0.375			4	3.875			0.125			29	28.7083			0.291667			30	27.1667			2.83333
86	2022-01-05 14:12:00	9.5	9.08333			0.416667			3.5	3.41667			0.0833333			16.5	16.7083			-0.208333			2	2.29167			-0.291667			4	3.79167			0.208333			29	28.5833			0.416667			29.5	27.125			2.375
86	2022-01-05 16:20:00	10	9.16667			0.833333			3.5	3.125			0.375			17	16.9167			0.0833333			2.5	2.20833			0.291667			4	3.70833			0.291667			28	28.5833			-0.583333			30	27.0833			2.91667
86	2022-01-05 18:28:00	10	9.29167			0.708333			3	2.875			0.125			15.5	17.2917			-1.79167			2.5	2.125			0.375			3.5	3.58333			-0.0833333			29.5	28.4167			1.08333			28.5	27.1667			1.33333
86	2022-01-05 20:36:00	9.5	9.41667			0.0833333			2.5	2.58333			-0.0833333			15	17.4167			-2.41667			2.5	2			0.5			3.5	3.45833			0.0416667			27	28.25			-1.25			27.5	27.2083			0.291667
86	2022-01-05 22:44:00	9.5	9.58333			-0.0833333			2	2.29167			-0.291667			15	17.625			-2.625			2	1.875			0.125			3.5	3.33333			0.166667			29	28.1667			0.833333			25.5	27.375			-1.875
87	2022-01-06 00:52:00	9.5	9.75	9.75	11	-0.25	-0.416667	0.375	1.5	1.95833	0.541667	1.95833	-0.458333	-0.666667	-0.0416667	16	17.9583	17.9583	21.7083	-1.95833	-1.95833	2.875	2	1.79167	0.625	1.79167	0.208333	-0.5	0.375	3	3.16667	2.75	3.16667	-0.166667	-0.75	0.25	27.5	28.0417	27.6667	28.0833	-0.541667	-1.5	1.75	25	27.5417	27.5417	28.7917	-2.54167	-2.75
87	2022-01-06 03:00:00	9.5	9.91667			-0.416667			1	1.58333			-0.583333			19	18.25			0.75			1.5	1.70833			-0.208333			3	3.04167			-0.0416667			28	28.0833			-0.0833333			25.5	27.625			-2.125
87	2022-01-06 05:08:00	10	10			0			1	1.29167			-0.291667			21.5	18.625			2.875			1.5	1.625			-0.125			2.5	2.91667			-0.416667			26.5	28			-1.5			25	27.75			-2.75
87	2022-01-06 07:16:00	10	10.0417			-0.0416667			0.5	1.04167			-0.541667			20	18.9583			1.04167			1	1.5			-0.5			2.5	2.83333			-0.333333			27	27.9583			-0.958333			26.5	27.7083			-1.20833
87	2022-01-06 09:24:00	10.5	10.125			0.375			0.5	0.833333			-0.333333			21.5	19.4583			2.04167			1	1.375			-0.375			2.5	2.79167			-0.291667			28	27.8333			0.166667			28	27.75			0.25
87	2022-01-06 11:32:00	10.5	10.25			0.25			0	0.666667			-0.666667			21	19.875			1.125			1	1.25			-0.25			2	2.75			-0.75			28	27.8333			0.166667			29.5	27.75			1.75
87	2022-01-06 13:40:00	10.5	10.4167			0.0833333			0	0.583333			-0.583333			21	20.5417			0.458333			1	1.125			-0.125			2.5	2.75			-0.25			29.5	27.75			1.75			31	27.875			3.125
87	2022-01-06 15:48:00	10.5	10.5833			-0.0833333			0	0.541667			-0.541667			21	21.0417			-0.0416667			1	1			0			2.5	2.75			-0.25			28	27.7083			0.291667			31	28			3
87	2022-01-06 17:56:00	10.5	10.7083			-0.208333			0.5	0.541667			-0.0416667			21	21.3333			-0.333333			1	0.875			0.125			3	2.75			0.25			27.5	27.6667			-0.166667			29.5	28.125			1.375
87	2022-01-06 20:04:00	11	10.8333			0.166667			0.5	0.583333			-0.0833333			21.5	21.4167			0.0833333			1	0.75			0.25			3	2.83333			0.166667			28	27.75			0.25			29	28.5			0.5
87	2022-01-06 22:12:00	11	11			0			0.5	0.75			-0.25			20	21.7083			-1.70833			1	0.625			0.375			3	2.95833			0.0416667			27	28.0833			-1.08333			27.5	28.7917			-1.29167
88	2022-01-07 00:20:00	11.5	11.0833	11.0833	11.4167	0.416667	-0.25	0.625	1	0.958333	0.958333	3.04167	0.0416667	-0.541667	1.375	23	22.0417	22.0417	25.4167	0.958333	-3.41667	2.54167	0.5	0.458333	-0.5	0.458333	0.0416667	-0.666667	0.208333	3.5	3.08333	3.08333	4.41667	0.416667	-0.375	0.416667	28	28.25	26.7917	28.375	-0.25	-1.375	2.83333	27	28.9167	27.5833	28.9583	-1.91667	-2.33333
88	2022-01-07 02:28:00	11.5	11.1667			0.333333			1	1.20833			-0.208333			22	22.2083			-0.208333			0.5	0.291667			0.208333			3	3.25			-0.25			27	28.375			-1.375			26.5	28.8333			-2.33333
88	2022-01-07 04:36:00	11	11.25			-0.25			1	1.54167			-0.541667			22.5	22.5			0			0	0.125			-0.125			3	3.375			-0.375			27.5	28.2917			-0.791667			27	28.9167			-1.91667
88	2022-01-07 06:44:00	11.5	11.3333			0.166667			1.5	1.83333			-0.333333			22.5	22.7917			-0.291667			0	-0.0416667			0.0416667			3.5	3.5			0			27.5	28.25			-0.75			29.5	28.9167			0.583333
88	2022-01-07 08:52:00	12	11.375			0.625			2.5	2.04167			0.458333			23.5	22.9167			0.583333			-0.5	-0.208333			-0.291667			4	3.58333			0.416667			31	28.1667			2.83333			30	28.9167			1.08333
88	2022-01-07 11:00:00	11.5	11.4167			0.0833333			3	2.25			0.75			25.5	22.9583			2.54167			-1	-0.333333			-0.666667			4	3.70833			0.291667			30	28.0417			1.95833			29.5	28.9583			0.541667
88	2022-01-07 13:08:00	11.5	11.4167			0.0833333			3	2.45833			0.541667			23	23.125			-0.125			-1	-0.458333			-0.541667			4	3.83333			0.166667			29.5	27.9167			1.58333			28.5	28.9583			-0.458333
88	2022-01-07 15:16:00	11.5	11.3333			0.166667			4	2.625			1.375			24.5	23.0417			1.45833			-1	-0.5			-0.5			4	3.95833			0.0416667			28.5	27.75			0.75			32	28.8333			3.16667
88	2022-01-07 17:24:00	11.5	11.25			0.25			3.5	2.79167			0.708333			24.5	23.25			1.25			-1	-0.5			-0.5			4	4.125			-0.125			27.5	27.5833			-0.0833333			31	28.75			2.25
88	2022-01-07 19:32:00	11	11.2083			-0.208333			3	2.95833			0.0416667			22.5	23.7917			-1.29167			-1	-0.416667			-0.583333			4	4.29167			-0.291667			26.5	27.3333			-0.833333			29.5	28.5			1
88	2022-01-07 21:40:00	11.5	11.1667			0.333333			3	3.04167			-0.0416667			22	24.6667			-2.66667			-0.5	-0.333333			-0.166667			4.5	4.375			0.125			26.5	27.2083			-0.708333			29.5	28.0417			1.45833
88	2022-01-07 23:48:00	11	11.0833			-0.0833333			3	3			0			22	25.4167			-3.41667			-0.5	-0.166667			-0.333333			4.5	4.41667			0.0833333			25.5	26.7917			-1.29167			27.5	27.5833			-0.0833333
89	2022-01-08 01:56:00	10.5	11.0833	10.7083	11.0833	-0.583333	-0.875	0.75	3	2.91667	1.58333	2.91667	0.0833333	-0.583333	0.375	22	25.9583	25.9583	32.125	-3.95833	-3.95833	4.95833	0	0.0416667	0.0416667	2.5	-0.0416667	-0.0416667	0.75	5	4.41667	4.08333	4.41667	0.583333	-0.375	0.583333	26	26.7083	25.625	26.7083	-0.708333	-2	2.91667	25.5	27.5	26.125	27.75	-2	-3.5
89	2022-01-08 04:04:00	10.5	11.0417			-0.541667			3	2.83333			0.166667			24.5	26.75			-2.25			0.5	0.291667			0.208333			5	4.41667			0.583333			25	26.5833			-1.58333			25.5	27.75			-2.25
89	2022-01-08 06:12:00	10.5	10.9583			-0.458333			3	2.625			0.375			29	27.4167			1.58333			1	0.583333			0.416667			5	4.41667			0.583333			24.5	26.5			-2			24	27.5			-3.5
89	2022-01-08 08:20:00	11	10.875			0.125			2.5	2.45833			0.0416667			33	28.0417			4.95833			1	0.916667			0.0833333			4.5	4.41667			0.0833333			26	26.375			-0.375			24	27.1667			-3.16667
89	2022-01-08 10:28:00	11	10.7917			0.208333			2	2.33333			-0.333333			32.5	28.875			3.625			1.5	1.25			0.25			4.5	4.41667			0.0833333			26	26.25			-0.25			24.5	26.9167			-2.41667
89	2022-01-08 12:36:00	11.5	10.75			0.75			2	2.16667			-0.166667			32	29.75			2.25			1.5	1.54167			-0.0416667			4	4.375			-0.375			29	26.0833			2.91667			28.5	26.5417			1.95833
89	2022-01-08 14:44:00	11	10.7083			0.291667			2	2			0			32.5	30.5833			1.91667			2	1.83333			0.166667			4	4.33333			-0.333333			28	25.9583			2.04167			31.5	26.2917			5.20833
89	2022-01-08 16:52:00	10.5	10.75			-0.25			1.5	1.83333			-0.333333			32.5	31.4167			1.08333			2.5	2.08333			0.416667			4	4.25			-0.25			27.5	25.7083			1.79167			29	26.25			2.75
89	2022-01-08 19:00:00	10.5	10.7917			-0.291667			1.5	1.70833			-0.208333			32	31.9583			0.0416667			3	2.25			0.75			4	4.16667			-0.166667			26	25.625			0.375			27	26.125			0.875
89	2022-01-08 21:08:00	10	10.875			-0.875			1.5	1.625			-0.125			32.5	32.125			0.375			3	2.375			0.625			4	4.08333			-0.0833333			25	26.0833			-1.08333			26.5	26.125			0.375
89	2022-01-08 23:16:00	11	10.875			0.125			1	1.58333			-0.583333			32.5	31.9583			0.541667			3	2.5			0.5			4	4.08333			-0.0833333			24.5	26.4167			-1.91667			25	26.2917			-1.29167
90	2022-01-09 01:24:00	10.5	10.875	10.875	11.25	-0.375	-0.375	1.29167	1	1.54167	1.5	2.58333	-0.541667	-0.541667	0.458333	32	31.6667	31	31.6667	0.333333	-2.29167	1.41667	3	2.58333	2.58333	3.16667	0.416667	-0.5	0.458333	4	4.08333	4.08333	5.83333	-0.0833333	-0.375	0.416667	24	26.6667	25.9583	27.0417	-2.66667	-3.5	4	24.5	26.625	26.3333	27.75	-2.125	-2.75
90	2022-01-09 03:32:00	11	10.875			0.125			1	1.5			-0.5			32	31.4583			0.541667			3	2.66667			0.333333			4	4.16667			-0.166667			23	26.5			-3.5			25	26.9583			-1.95833
90	2022-01-09 05:40:00	11	11			0			1.5	1.5			0			31	31.4583			-0.458333			2.5	2.79167			-0.291667			4	4.25			-0.25			24	26.3333			-2.33333			24	26.75			-2.75
90	2022-01-09 07:48:00	11.5	11.0417			0.458333			2	1.54167			0.458333			31	31.4167			-0.416667			2.5	2.875			-0.375			4	4.375			-0.375			30	26.0833			3.91667			24	26.625			-2.625
90	2022-01-09 09:56:00	11	11.0833			-0.0833333			2	1.625			0.375			31	31.375			-0.375			2.5	2.91667			-0.416667			4.5	4.54167			-0.0416667			30	26			4			26	26.5417			-0.541667
90	2022-01-09 12:04:00	11	11.1667			-0.166667			1.5	1.70833			-0.208333			29	31.2917			-2.29167			2.5	2.95833			-0.458333			4.5	4.70833			-0.208333			29	25.9583			3.04167			28.5	26.4167			2.08333
90	2022-01-09 14:12:00	11.5	11.1667			0.333333			1.5	1.875			-0.375			29.5	31.1667			-1.66667			2.5	3			-0.5			5	4.91667			0.0833333			27	26.0417			0.958333			32.5	26.3333			6.16667
90	2022-01-09 16:20:00	12.5	11.2083			1.29167			2	2.04167			-0.0416667			32.5	31.0833			1.41667			3.5	3.04167			0.458333			5	5.125			-0.125			26	26.3333			-0.333333			29	26.625			2.375
90	2022-01-09 18:28:00	11	11.2083			-0.208333			2	2.25			-0.25			32	31			1			3.5	3.08333			0.416667			5.5	5.33333			0.166667			24.5	26.7083			-2.20833			27.5	26.875			0.625
90	2022-01-09 20:36:00	11	11.25			-0.25			2.5	2.41667			0.0833333			31.5	31.0417			0.458333			3.5	3.125			0.375			6	5.58333			0.416667			25	27.0417			-2.04167			26	27.2917			-1.29167
90	2022-01-09 22:44:00	11	11.2083			-0.208333			2.5	2.58333			-0.0833333			31.5	31.0417			0.458333			3.5	3.16667			0.333333			6	5.83333			0.166667			24.5	26.875			-2.375			25	27.75			-2.75
91	2022-01-10 00:52:00	11	11.25	11.2083	11.8333	-0.25	-0.291667	0.708333	3	2.79167	2.79167	6.125	0.208333	-0.125	0.666667	31	31.0833	31.0417	31.5	-0.0833333	-0.583333	0.916667	3.5	3.20833	3.20833	4.5	0.291667	-0.625	0.458333	6.5	6.08333	6.08333	9.70833	0.416667	-0.291667	0.666667	25.5	26.5833	24.875	26.5833	-1.08333	-1.08333	1.79167	24	27.9167	25.9167	27.9167	-3.91667	-3.91667
91	2022-01-10 03:00:00	11	11.2917			-0.291667			3	3.04167			-0.0416667			31	31.2917			-0.291667			3.5	3.25			0.25			6.5	6.375			0.125			27.5	26.375			1.125			28	27.9167			0.0833333
91	2022-01-10 05:08:00	11	11.2917			-0.291667			3.5	3.33333			0.166667			31	31.5			-0.5			3.5	3.33333			0.166667			6.5	6.66667			-0.166667			27.5	26.2917			1.20833			28	27.5			0.5
91	2022-01-10 07:16:00	11.5	11.2083			0.291667			3.5	3.625			-0.125			31.5	31.375			0.125			3	3.375			-0.375			7	7			0			28	26.2083			1.79167			29	27.5417			1.45833
91	2022-01-10 09:24:00	11	11.2917			-0.291667			4	3.95833			0.0416667			31	31.25			-0.25			3	3.45833			-0.458333			7	7.29167			-0.291667			28	26.25			1.75			29.5	27.5417			1.95833
91	2022-01-10 11:32:00	11.5	11.4167			0.0833333			4.5	4.29167			0.208333			31.5	31.1667			0.333333			3	3.54167			-0.541667			7.5	7.625			-0.125			26.5	26.1667			0.333333			28	27.5833			0.416667
91	2022-01-10 13:40:00	11.5	11.5417			-0.0416667			4.5	4.625			-0.125			31.5	31.125			0.375			3	3.625			-0.625			8	7.95833			0.0416667			26.5	26.125			0.375			28.5	27.5833			0.916667
91	2022-01-10 15:48:00	11.5	11.625			-0.125			5	4.91667			0.0833333			32	31.0833			0.916667			3.5	3.75			-0.25			8.5	8.29167			0.208333			26	25.9583			0.0416667			27.5	27.5417			-0.0416667
91	2022-01-10 17:56:00	11.5	11.7083			-0.208333			5.5	5.20833			0.291667			31	31.125			-0.125			4	3.875			0.125			9	8.625			0.375			25	25.5833			-0.583333			29.5	27.125			2.375
91	2022-01-10 20:04:00	12	11.7917			0.208333			6	5.5			0.5			30.5	31.0833			-0.583333			4.5	4.04167			0.458333			9	8.95833			0.0416667			25	25.25			-0.25			27.5	26.7083			0.791667
91	2022-01-10 22:12:00	12.5	11.7917			0.708333			6.5	5.83333			0.666667			30.5	31.0833			-0.583333			4.5	4.25			0.25			10	9.33333			0.666667			24	24.9583			-0.958333			26.5	26.1667			0.333333
92	2022-01-11 00:20:00	12.5	11.8333	11.6667	11.9167	0.666667	-0.416667	0.666667	6.5	6.125	6.125	8.5	0.375	-0.166667	0.5	31	31.0417	30.7083	31.0417	-0.0416667	-0.708333	0.791667	4.5	4.5	4.5	6.91667	0	-0.0416667	0.291667	10	9.70833	9.70833	13.5417	0.291667	-0.416667	1	24	24.875	24.875	25.625	-0.875	-2.16667	2.95833	25	25.9167	24.875	25.9583	-0.916667	-3.29167
92	2022-01-11 02:28:00	12	11.8333			0.166667			6.5	6.375			0.125			30.5	30.9583			-0.458333			5	4.75			0.25			10.5	10.1667			0.333333			23.5	25.0417			-1.54167			23.5	25.8333			-2.33333
92	2022-01-11 04:36:00	12	11.875			0.125			6.5	6.66667			-0.166667			31.5	30.8333			0.666667			5	5.04167			-0.0416667			10.5	10.5417			-0.0416667			23	25.1667			-2.16667			23	25.875			-2.875
92	2022-01-11 06:44:00	12	11.9167			0.0833333			7	6.95833			0.0416667			30.5	30.7083			-0.208333			5.5	5.29167			0.208333			10.5	10.9167			-0.416667			23.5	25.2083			-1.70833			23	25.9583			-2.95833
92	2022-01-11 08:52:00	11.5	11.9167			-0.416667			7.5	7.20833			0.291667			31.5	30.7083			0.791667			5.5	5.54167			-0.0416667			11.5	11.25			0.25			24.5	25.3333			-0.833333			22.5	25.7917			-3.29167
92	2022-01-11 11:00:00	11.5	11.875			-0.375			7.5	7.45833			0.0416667			30.5	30.7083			-0.208333			6	5.75			0.25			11.5	11.6667			-0.166667			27	25.4167			1.58333			26.5	25.5833			0.916667
92	2022-01-11 13:08:00	11.5	11.7917			-0.291667			7.5	7.66667			-0.166667			30.5	30.7083			-0.208333			6	6			0			13	12			1			28.5	25.5417			2.95833			27	25.375			1.625
92	2022-01-11 15:16:00	12	11.7083			0.291667			8	7.875			0.125			30	30.7083			-0.708333			6.5	6.25			0.25			12.5	12.375			0.125			28	25.625			2.375			29	25.2083			3.79167
92	2022-01-11 17:24:00	12	11.6667			0.333333			8.5	8.08333			0.416667			30.5	30.7917			-0.291667			6.5	6.45833			0.0416667			13	12.75			0.25			26.5	25.625			0.875			28.5	25.125			3.375
92	2022-01-11 19:32:00	11.5	11.6667			-0.166667			8.5	8.33333			0.166667			31	30.75			0.25			7	6.70833			0.291667			13	13.125			-0.125			26.5	25.625			0.875			27.5	25			2.5
92	2022-01-11 21:40:00	11.5	11.6667			-0.166667			9	8.5			0.5			30.5	30.875			-0.375			7	6.91667			0.0833333			14	13.5417			0.458333			26	25.5833			0.416667			25	24.875			0.125
92	2022-01-11 23:48:00	11.5	11.7083			-0.208333			9	8.66667			0.333333			30.5	30.875			-0.375			7.5	7.125			0.375			14	13.9167			0.0833333			25.5	25.4583			0.0416667			24	24.875			-0.875
93	2022-01-12 01:56:00	11.5	11.75	11.75	12.4583	-0.25	-0.291667	1.16667	9	8.83333	8.83333	9.875	0.166667	-0.25	0.375	31	30.9167	30.9167	32.5833	0.0833333	-1.16667	0.708333	7.5	7.33333	7.33333	8.70833	0.166667	-0.0833333	0.375	14.5	14.25	14.25	15.75	0.25	-0.166667	0.791667	25	25.125	23.0833	25.125	-0.125	-1.41667	1.20833	23	24.6667	23.2917	24.6667	-1.66667	-2.95833
93	2022-01-12 04:04:00	11.5	11.7917			-0.291667			9	9			0			31.5	31.0833			0.416667			7.5	7.54167			-0.0416667			15	14.4583			0.541667			23.5	24.7083			-1.20833			22.5	24.5833			-2.08333
93	2022-01-12 06:12:00	12	11.7917			0.208333			9.5	9.125			0.375			31	31.25			-0.25			8	7.70833			0.291667			15	14.7083			0.291667			23	24.4167			-1.41667			21.5	24.4583			-2.95833
93	2022-01-12 08:20:00	12	11.9167			0.0833333			9	9.25			-0.25			32	31.2917			0.708333			8	7.91667			0.0833333			15.5	14.9583			0.541667			23	24.1667			-1.16667			21.5	24.2083			-2.70833
93	2022-01-12 10:28:00	12	12			0			9.5	9.375			0.125			31.5	31.4583			0.0416667			8	8.08333			-0.0833333			16	15.2083			0.791667			23	23.9167			-0.916667			22.5	23.9167			-1.41667
93	2022-01-12 12:36:00	12	12.0833			-0.0833333			9.5	9.45833			0.0416667			31	31.6667			-0.666667			8.5	8.25			0.25			15.5	15.375			0.125			23	23.625			-0.625			24	23.75			0.25
93	2022-01-12 14:44:00	12	12.1667			-0.166667			9.5	9.54167			-0.0416667			32.5	31.8333			0.666667			8.5	8.375			0.125			15.5	15.5417			-0.0416667			23.5	23.4583			0.0416667			26	23.5833			2.41667
93	2022-01-12 16:52:00	12	12.25			-0.25			9.5	9.625			-0.125			32	32			0			8.5	8.5			0			15.5	15.6667			-0.166667			24.5	23.2917			1.20833			27.5	23.4583			4.04167
93	2022-01-12 19:00:00	13.5	12.3333			1.16667			10	9.70833			0.291667			31	32.1667			-1.16667			9	8.625			0.375			16	15.7083			0.291667			23.5	23.1667			0.333333			25.5	23.3333			2.16667
93	2022-01-12 21:08:00	12.5	12.375			0.125			10	9.79167			0.208333			33	32.4167			0.583333			9	8.66667			0.333333			16	15.75			0.25			23.5	23.0833			0.416667			24	23.2917			0.708333
93	2022-01-12 23:16:00	12.5	12.4583			0.0416667			10	9.875			0.125			33	32.5833			0.416667			9	8.70833			0.291667			16	15.75			0.25			22.5	23.0833			-0.583333			23	23.4583			-0.458333
94	2022-01-13 01:24:00	12.5	12.5	12.5	12.875	0	-0.333333	0.666667	10	9.91667	9.91667	10.625	0.0833333	-0.416667	0.458333	32.5	32.75	32.75	33.4583	-0.25	-0.916667	1	9	8.75	8.25	8.75	0.25	-0.25	0.25	16	15.7083	15.125	15.7083	0.291667	-0.208333	0.291667	23.5	23.4167	23.4167	25.375	0.0833333	-1.95833	2.79167	22	24.125	24.125	28.3333	-2.125	-4.08333
94	2022-01-13 03:32:00	12.5	12.5833			-0.0833333			10	10			0			33	32.9167			0.0833333			9	8.75			0.25			16	15.7083			0.291667			23	23.625			-0.625			21.5	24.4583			-2.95833
94	2022-01-13 05:40:00	12.5	12.7083			-0.208333			10	10.125			-0.125			33.5	32.9583			0.541667			9	8.75			0.25			15.5	15.7083			-0.208333			22	23.8333			-1.83333			21	24.7083			-3.70833
94	2022-01-13 07:48:00	12.5	12.75			-0.25			10.5	10.25			0.25			34	33			1			8.5	8.75			-0.25			15.5	15.7083			-0.208333			22	23.9583			-1.95833			21	25.0833			-4.08333
94	2022-01-13 09:56:00	13	12.7083			0.291667			10	10.3333			-0.333333			34	33.1667			0.833333			8.5	8.70833			-0.208333			15.5	15.6667			-0.166667			23	24.0833			-1.08333			23.5	25.625			-2.125
94	2022-01-13 12:04:00	12.5	12.75			-0.25			10	10.4167			-0.416667			33.5	33.2083			0.291667			8.5	8.66667			-0.166667			15.5	15.5833			-0.0833333			27	24.2083			2.79167			30.5	26.1667			4.33333
94	2022-01-13 14:12:00	13	12.7917			0.208333			10.5	10.5			0			33	33.25			-0.25			8.5	8.58333			-0.0833333			15.5	15.5			0			25.5	24.4167			1.08333			28	26.6667			1.33333
94	2022-01-13 16:20:00	13.5	12.8333			0.666667			11	10.5417			0.458333			33	33.375			-0.375			8.5	8.5			0			15.5	15.4167			0.0833333			26	24.5417			1.45833			29	27.125			1.875
94	2022-01-13 18:28:00	12.5	12.8333			-0.333333			11	10.5833			0.416667			32.5	33.4167			-0.916667			8.5	8.41667			0.0833333			15.5	15.3333			0.166667			26	24.6667			1.33333			32	27.5			4.5
94	2022-01-13 20:36:00	13	12.875			0.125			11	10.625			0.375			33	33.4583			-0.458333			8.5	8.33333			0.166667			15.5	15.2917			0.208333			25	24.9167			0.0833333			32	27.8333			4.16667
94	2022-01-13 22:44:00	13	12.875			0.125			11	10.5833			0.416667			33.5	33.4583			0.0416667			8.5	8.29167			0.208333			15	15.2083			-0.208333			25	25.1667			-0.166667			30.5	28.1667			2.33333
95	2022-01-14 00:52:00	13	12.875	12.7083	12.875	0.125	-0.375	0.291667	11	10.5833	10.3333	10.5833	0.416667	-0.541667	0.583333	33.5	33.4167	33.4167	33.75	0.0833333	-0.75	0.541667	8	8.25	8	8.25	-0.25	-0.25	0	15	15.125	14.6667	15.125	-0.125	-0.333333	0.333333	25	25.375	25	25.375	-0.375	-0.75	0.875	29	28.3333	25.2917	28.3333	0.666667	-3
95	2022-01-14 03:00:00	13	12.875			0.125			10.5	10.5833			-0.0833333			34	33.4583			0.541667			8	8.20833			-0.208333			15	15.0417			-0.0416667			25	25.25			-0.25			27.5	28.125			-0.625
95	2022-01-14 05:08:00	12.5	12.875			-0.375			10.5	10.5833			-0.0833333			33.5	33.5			0			8	8.16667			-0.166667			15	14.9583			0.0416667			24.5	25.25			-0.75			26	28.125			-2.125
95	2022-01-14 07:16:00	13	12.7917			0.208333			10.5	10.5833			-0.0833333			34	33.5417			0.458333			8	8.125			-0.125			15	14.9167			0.0833333			25	25.25			-0.25			25	28			-3
95	2022-01-14 09:24:00	12.5	12.7917			-0.291667			10	10.5417			-0.541667			34	33.5833			0.416667			8	8.08333			-0.0833333			14.5	14.8333			-0.333333			25	25.25			-0.25			25	27.5			-2.5
95	2022-01-14 11:32:00	13	12.7917			0.208333			10	10.5			-0.5			33.5	33.6667			-0.166667			8	8.04167			-0.0416667			14.5	14.7917			-0.291667			25.5	25.25			0.25			25.5	26.9167			-1.41667
95	2022-01-14 13:40:00	12.5	12.7917			-0.291667			10	10.4583			-0.458333			34	33.6667			0.333333			8	8			0			14.5	14.7917			-0.291667			25.5	25.25			0.25			28	26.375			1.625
95	2022-01-14 15:48:00	13	12.7917			0.208333			10.5	10.4167			0.0833333			33.5	33.7083			-0.208333			8	8			0			14.5	14.75			-0.25			25.5	25.25			0.25			28	25.875			2.125
95	2022-01-14 17:56:00	12.5	12.75			-0.25			11	10.4167			0.583333			33.5	33.7083			-0.208333			8	8			0			15	14.75			0.25			26	25.1667			0.833333			27.5	25.5833			1.91667
95	2022-01-14 20:04:00	12.5	12.75			-0.25			10.5	10.375			0.125			33	33.75			-0.75			8	8			0			14.5	14.7083			-0.208333			26	25.125			0.875			26	25.4167			0.583333
95	2022-01-14 22:12:00	13	12.7083			0.291667			10.5	10.3333			0.166667			34	33.75			0.25			8	8			0			15	14.6667			0.333333			25	25			0			25	25.2917			-0.291667
96	2022-01-15 00:20:00	13	12.75	12.75	13.4167	0.25	-0.375	0.375	10.5	10.3333	10.3333	10.4583	0.166667	-0.375	0.166667	33.5	33.75	33.75	33.8333	-0.25	-0.25	0.25	8	8	8	8.75	0	-0.291667	0.25	15	14.6667	14.625	14.8333	0.333333	-0.291667	0.333333	25	24.9167	24.625	25.3333	0.0833333	-1.41667	1.375	24	25.1667	24.8333	26.5	-1.16667	-2.08333
96	2022-01-15 02:28:00	13	12.75			0.25			10.5	10.3333			0.166667			34	33.7917			0.208333			8	8			0			14.5	14.6667			-0.166667			25	24.75			0.25			23	25.0833			-2.08333
96	2022-01-15 04:36:00	12.5	12.7917			-0.291667			10.5	10.375			0.125			34	33.7917			0.208333			8	8.04167			-0.0416667			15	14.6667			0.333333			24	24.625			-0.625			24	24.875			-0.875
96	2022-01-15 06:44:00	12.5	12.8333			-0.333333			10	10.375			-0.375			34	33.7917			0.208333			8	8.08333			-0.0833333			14.5	14.6667			-0.166667			24	24.7083			-0.708333			24	24.8333			-0.833333
96	2022-01-15 08:52:00	12.5	12.875			-0.375			10	10.3333			-0.333333			34	33.7917			0.208333			8	8.125			-0.125			14.5	14.625			-0.125			23.5	24.75			-1.25			23.5	25.1667			-1.66667
96	2022-01-15 11:00:00	13	12.9583			0.0416667			10	10.3333			-0.333333			34	33.8333			0.166667			8	8.20833			-0.208333			14.5	14.6667			-0.166667			24	24.7917			-0.791667			23.5	25.5			-2
96	2022-01-15 13:08:00	13	13			0			10	10.3333			-0.333333			34	33.75			0.25			8	8.29167			-0.291667			14.5	14.6667			-0.166667			23.5	24.9167			-1.41667			24.5	25.75			-1.25
96	2022-01-15 15:16:00	13	13.0417			-0.0416667			10.5	10.375			0.125			34	33.75			0.25			8.5	8.375			0.125			14.5	14.6667			-0.166667			24	25.0417			-1.04167			25.5	26			-0.5
96	2022-01-15 17:24:00	13.5	13.125			0.375			10.5	10.375			0.125			33.5	33.75			-0.25			8.5	8.5			0			14.5	14.75			-0.25			26.5	25.125			1.375			27.5	26.25			1.25
96	2022-01-15 19:32:00	13	13.25			-0.25			10.5	10.375			0.125			33.5	33.75			-0.25			8.5	8.625			-0.125			14.5	14.7917			-0.291667			26.5	25.25			1.25			31.5	26.3333			5.16667
96	2022-01-15 21:40:00	13.5	13.4167			0.0833333			10.5	10.4583			0.0416667			33.5	33.75			-0.25			9	8.75			0.25			15	14.8333			0.166667			26.5	25.3333			1.16667			30	26.5			3.5
96	2022-01-15 23:48:00	13.5	13.5833			-0.0833333			10.5	10.5			0			33	33.75			-0.75			9	8.875			0.125			15	14.875			0.125			26.5	25.5417			0.958333			28	26.6667			1.33333
97	2022-01-16 01:56:00	13.5	13.75	13.75	14.5	-0.25	-0.5	0.708333	11	10.5417	10.5417	11	0.458333	-0.333333	0.458333	33.5	33.7083	33.6667	34.25	-0.208333	-0.5	0.416667	9	9.04167	9.04167	10.5833	-0.0416667	-0.291667	0.583333	15	14.9167	14.9167	15.125	0.0833333	-0.125	0.541667	26.5	25.7083	25.7083	26.4167	0.791667	-1.41667	1.41667	27	27.0417	27.0417	28.0417	-0.0416667	-2.83333
97	2022-01-16 04:04:00	14	13.9167			0.0833333			10.5	10.625			-0.125			34	33.6667			0.333333			9.5	9.20833			0.291667			15.5	14.9583			0.541667			26	26.0417			-0.0416667			26	27.3333			-1.33333
97	2022-01-16 06:12:00	14	14.0417			-0.0416667			10.5	10.6667			-0.166667			34	33.7083			0.291667			9.5	9.375			0.125			15.5	15			0.5			25.5	26.3333			-0.833333			25	27.8333			-2.83333
97	2022-01-16 08:20:00	14.5	14.125			0.375			11	10.6667			0.333333			34	33.75			0.25			9.5	9.58333			-0.0833333			15	15.0833			-0.0833333			25	26.4167			-1.41667			26	28.0417			-2.04167
97	2022-01-16 10:28:00	14.5	14.25			0.25			10.5	10.7083			-0.208333			34	33.7917			0.208333			9.5	9.79167			-0.291667			15	15.125			-0.125			26	26.4167			-0.416667			25.5	27.875			-2.375
97	2022-01-16 12:36:00	15	14.2917			0.708333			10.5	10.75			-0.25			33.5	33.875			-0.375			10	9.95833			0.0416667			15	15.125			-0.125			26	26.375			-0.375			28	27.75			0.25
97	2022-01-16 14:44:00	15	14.375			0.625			11	10.7917			0.208333			33.5	34			-0.5			10	10.125			-0.125			15	15.125			-0.125			27.5	26.2917			1.20833			28	27.6667			0.333333
97	2022-01-16 16:52:00	14.5	14.4583			0.0416667			11	10.7917			0.208333			34.5	34.0833			0.416667			10.5	10.2917			0.208333			15	15.125			-0.125			27.5	26.1667			1.33333			31.5	27.6667			3.83333
97	2022-01-16 19:00:00	14.5	14.4583			0.0416667			10.5	10.8333			-0.333333			34	34.1667			-0.166667			11	10.4167			0.583333			15.5	15.0833			0.416667			27.5	26.0833			1.41667			30	27.625			2.375
97	2022-01-16 21:08:00	14.5	14.5			0			11	10.9167			0.0833333			34	34.2083			-0.208333			11	10.5			0.5			15	15.0417			-0.0416667			26.5	26.0417			0.458333			29.5	27.6667			1.83333
97	2022-01-16 23:16:00	14	14.5			-0.5			11	11			0			34.5	34.25			0.25			11	10.5833			0.416667			15	15.0417			-0.0416667			26	26			0			28.5	27.75			0.75
98	2022-01-17 01:24:00	14.5	14.5	14.1667	14.5	0	-0.375	0.25	11	11.125	11.125	11.5417	-0.125	-0.375	1	34.5	34.2917	34.2917	34.4583	0.208333	-0.416667	0.583333	11	10.625	9.29167	10.625	0.375	-0.291667	0.375	15	15	15	15.0417	0	-0.5	0.5	25.5	25.9583	25.875	26.625	-0.458333	-1.41667	1.875	27	28.0833	26.1667	28.25	-1.08333	-2.75
98	2022-01-17 03:32:00	14.5	14.4583			0.0416667			11	11.25			-0.25			34.5	34.3333			0.166667			11	10.625			0.375			15	15			0			25	25.9583			-0.958333			27	28.2083			-1.20833
98	2022-01-17 05:40:00	14	14.375			-0.375			11	11.375			-0.375			35	34.4167			0.583333			11	10.625			0.375			15	15			0			25	25.875			-0.875			25.5	28.25			-2.75
98	2022-01-17 07:48:00	14.5	14.3333			0.166667			11.5	11.4583			0.0416667			34.5	34.4167			0.0833333			10.5	10.5417			-0.0416667			15	15.0417			-0.0416667			25	25.875			-0.875			25.5	27.875			-2.375
98	2022-01-17 09:56:00	14.5	14.2917			0.208333			12	11.5417			0.458333			34.5	34.4167			0.0833333			10.5	10.4167			0.0833333			15	15			0			24.5	25.9167			-1.41667			27	27.5417			-0.541667
98	2022-01-17 12:04:00	14.5	14.25			0.25			12	11.5417			0.458333			34.5	34.4583			0.0416667			10	10.25			-0.25			14.5	15			-0.5			25.5	26.0833			-0.583333			29.5	27.0417			2.45833
98	2022-01-17 14:12:00	14.5	14.25			0.25			12	11.5417			0.458333			34	34.4167			-0.416667			10	10.0833			-0.0833333			15	15			0			26	26.25			-0.25			29.5	26.625			2.875
98	2022-01-17 16:20:00	14	14.2083			-0.208333			12.5	11.5			1			34.5	34.4167			0.0833333			10	9.91667			0.0833333			15	15			0			26.5	26.375			0.125			28.5	26.4583			2.04167
98	2022-01-17 18:28:00	14	14.1667			-0.166667			12	11.4583			0.541667			34.5	34.375			0.125			9.5	9.70833			-0.208333			15.5	15			0.5			27.5	26.5			1			27	26.2083			0.791667
98	2022-01-17 20:36:00	14	14.2083			-0.208333			11.5	11.375			0.125			34	34.3333			-0.333333			9.5	9.5			0			15	15			0			28	26.625			1.375			26	26.1667			-0.166667
98	2022-01-17 22:44:00	14	14.2083			-0.208333			11	11.2083			-0.208333			34.5	34.3333			0.166667			9	9.29167			-0.291667			15	15.0417			-0.0416667			28.5	26.625			1.875			23.5	26.1667			-2.66667
99	2022-01-18 00:52:00	14	14.2083	11.2917	14.25	-0.208333	-3.79167	2.58333	11	10.9583	7.95833	10.9583	0.0416667	-0.458333	0.0833333	34	34.3333	33.5417	34.3333	-0.333333	-0.625	0.583333	9	9.04167	6.45833	9.04167	-0.0416667	-0.5	0.541667	15	15	14.6667	15.0417	0	-0.375	0.583333	28	26.6667	24.875	26.6667	1.33333	-1.25	1.33333	23.5	26.1667	25.375	26.9167	-2.66667	-2.66667
99	2022-01-18 03:00:00	14	14.2083			-0.208333			10.5	10.7083			-0.208333			34.5	34.3333			0.166667			9	8.83333			0.166667			15	15.0417			-0.0416667			27	26.6667			0.333333			25	25.9583			-0.958333
99	2022-01-18 05:08:00	14	14.25			-0.25			10.5	10.4167			0.0833333			34	34.3333			-0.333333			8.5	8.625			-0.125			15	15			0			26.5	26.5833			-0.0833333			24	25.75			-1.75
99	2022-01-18 07:16:00	14.5	14.0417			0.458333			10	10.0833			-0.0833333			34.5	34.25			0.25			8.5	8.41667			0.0833333			15	15			0			26.5	26.4583			0.0416667			25	25.5417			-0.541667
99	2022-01-18 09:24:00	14.5	13.625			0.875			9.5	9.75			-0.25			34.5	34.125			0.375			8	8.20833			-0.208333			15.5	14.9167			0.583333			25	26.25			-1.25			25.5	25.4167			0.0833333
99	2022-01-18 11:32:00	14.5	13.0833			1.41667			9	9.45833			-0.458333			34.5	34.0417			0.458333			7.5	8			-0.5			14.5	14.875			-0.375			25	25.9583			-0.958333			27	25.375			1.625
99	2022-01-18 13:40:00	14.5	12.75			1.75			9	9.16667			-0.166667			34.5	33.9167			0.583333			7.5	7.79167			-0.291667			15	14.875			0.125			25.5	25.625			-0.125			27	25.625			1.375
99	2022-01-18 15:48:00	15	12.4167			2.58333			8.5	8.875			-0.375			34	33.7917			0.208333			7.5	7.5			0			14.5	14.8333			-0.333333			25	25.3333			-0.333333			27	26.0417			0.958333
99	2022-01-18 17:56:00	11.5	12.0833			-0.583333			8.5	8.58333			-0.0833333			33.5	33.6667			-0.166667			7.5	7.16667			0.333333			15	14.7917			0.208333			25	25.1667			-0.166667			26	26.2917			-0.291667
99	2022-01-18 20:04:00	9	11.7083			-2.70833			8	8.25			-0.25			33	33.625			-0.625			7	6.83333			0.166667			14.5	14.7083			-0.208333			25	25.0833			-0.0833333			25.5	26.5833			-1.08333
99	2022-01-18 22:12:00	7.5	11.2917			-3.79167			8	7.95833			0.0416667			33	33.5417			-0.541667			7	6.45833			0.541667			14.5	14.6667			-0.166667			24.5	24.875			-0.375			25.5	26.9167			-1.41667
100	2022-01-19 00:20:00	10	10.875	9.41667	10.875	-0.875	-0.875	0.583333	7.5	7.70833	5.45833	7.70833	-0.208333	-0.5	0.541667	33	33.4167	32.6667	33.4167	-0.416667	-0.833333	0.541667	6.5	6.08333	2.625	6.08333	0.416667	-1.08333	0.541667	15	14.5	13.3333	14.5	0.5	-0.916667	0.5	24.5	25	24.5417	25.0417	-0.5	-0.875	1.70833	26.5	27.375	27.375	30.1667	-0.875	-2.16667
100	2022-01-19 02:28:00	10	10.4583			-0.458333			7.5	7.45833			0.0416667			32.5	33.3333			-0.833333			5.5	5.70833			-0.208333			14.5	14.4583			0.0416667			24.5	25.0417			-0.541667			28.5	27.7917			0.708333
100	2022-01-19 04:36:00	10	10			0			7	7.20833			-0.208333			33	33.2083			-0.208333			5	5.375			-0.375			14.5	14.3333			0.166667			25	24.9583			0.0416667			28	28.0833			-0.0833333
100	2022-01-19 06:44:00	9.5	9.54167			-0.0416667			6.5	7			-0.5			33.5	33.125			0.375			4.5	5.08333			-0.583333			14	14.25			-0.25			25.5	24.9167			0.583333			27.5	28.375			-0.875
100	2022-01-19 08:52:00	9.5	9.41667			0.0833333			6.5	6.75			-0.25			33.5	33.0417			0.458333			4	4.75			-0.75			14.5	14.1667			0.333333			24	24.875			-0.875			29	28.6667			0.333333
100	2022-01-19 11:00:00	9.5	9.45833			0.0416667			6.5	6.54167			-0.0416667			33	33			0			3.5	4.41667			-0.916667			13.5	14			-0.5			26.5	24.7917			1.70833			31	29			2
100	2022-01-19 13:08:00	9.5	9.66667			-0.166667			6	6.375			-0.375			33.5	32.9583			0.541667			3	4.08333			-1.08333			14	13.875			0.125			25.5	24.7917			0.708333			32	29.2083			2.79167
100	2022-01-19 15:16:00	9	9.625			-0.625			6	6.16667			-0.166667			33	32.9167			0.0833333			3.5	3.75			-0.25			13.5	13.75			-0.25			24.5	24.7083			-0.208333			30.5	29.2917			1.20833
100	2022-01-19 17:24:00	9.5	9.54167			-0.0416667			6	5.95833			0.0416667			33	32.875			0.125			4	3.45833			0.541667			13.5	13.625			-0.125			24.5	24.75			-0.25			30.5	29.4583			1.04167
100	2022-01-19 19:32:00	10	9.45833			0.541667			5.5	5.75			-0.25			32.5	32.7917			-0.291667			3.5	3.16667			0.333333			14	13.5			0.5			24.5	24.7083			-0.208333			29.5	29.7083			-0.208333
100	2022-01-19 21:40:00	9.5	9.41667			0.0833333			5.5	5.625			-0.125			32.5	32.7083			-0.208333			3	2.875			0.125			12.5	13.4167			-0.916667			24	24.625			-0.625			29.5	30.0417			-0.541667
100	2022-01-19 23:48:00	10	9.41667			0.583333			6	5.45833			0.541667			32.5	32.6667			-0.166667			3	2.625			0.375			13	13.3333			-0.333333			24.5	24.5417			-0.0416667			28	30.1667			-2.16667
101	2022-01-20 01:56:00	9.5	9.41667	9.41667	10.2917	0.0833333	-0.541667	0.291667	5	5.33333	5.29167	6.54167	-0.333333	-0.916667	1.95833	32.5	32.625	32.125	32.625	-0.125	-0.666667	0.708333	2.5	2.41667	1.875	2.875	0.0833333	-0.958333	0.125	13.5	13.4167	13.4167	13.9167	0.0833333	-0.916667	1.29167	23.5	24.3333	23.5833	24.5833	-0.833333	-1.5	1.83333	27.5	30.2083	29.25	30.2083	-2.70833	-2.70833
101	2022-01-20 04:04:00	9	9.41667			-0.416667			5	5.29167			-0.291667			32	32.5417			-0.541667			2	2.29167			-0.291667			13	13.4167			-0.416667			25	24.375			0.625			30.5	30.125			0.375
101	2022-01-20 06:12:00	9	9.5			-0.5			4.5	5.29167			-0.791667			32	32.4167			-0.416667			1.5	2.125			-0.625			13	13.4167			-0.416667			24.5	24.5			0			31	30.125			0.875
101	2022-01-20 08:20:00	9	9.54167			-0.541667			5	5.29167			-0.291667			32.5	32.3333			0.166667			1	1.95833			-0.958333			13	13.5417			-0.541667			24.5	24.5833			-0.0833333			31.5	30.0833			1.41667
101	2022-01-20 10:28:00	9.5	9.54167			-0.0416667			4.5	5.41667			-0.916667			33	32.2917			0.708333			1	1.875			-0.875			13.5	13.4583			0.0416667			23	24.5			-1.5			30.5	30.0833			0.416667
101	2022-01-20 12:36:00	9.5	9.58333			-0.0833333			5	5.66667			-0.666667			32.5	32.25			0.25			1	1.875			-0.875			14.5	13.5			1			24	24.4167			-0.416667			31.5	29.9583			1.54167
101	2022-01-20 14:44:00	9.5	9.625			-0.125			5.5	5.75			-0.25			32.5	32.2083			0.291667			1.5	1.91667			-0.416667			14	13.625			0.375			26	24.25			1.75			31	29.9583			1.04167
101	2022-01-20 16:52:00	10	9.70833			0.291667			6	5.91667			0.0833333			31.5	32.1667			-0.666667			1.5	2.04167			-0.541667			13.5	13.625			-0.125			26	24.1667			1.83333			30.5	30			0.5
101	2022-01-20 19:00:00	10	9.875			0.125			6	6.08333			-0.0833333			32	32.125			-0.125			2	2.25			-0.25			15	13.7083			1.29167			25.5	23.9583			1.54167			30	29.75			0.25
101	2022-01-20 21:08:00	10	10.0833			-0.0833333			7	6.33333			0.666667			32	32.125			-0.125			2.5	2.54167			-0.0416667			13	13.8333			-0.833333			23.5	23.75			-0.25			29.5	29.5			0
101	2022-01-20 23:16:00	10	10.2917			-0.291667			8.5	6.54167			1.95833			32	32.125			-0.125			3	2.875			0.125			13	13.9167			-0.916667			23	23.5833			-0.583333			28	29.25			-1.25
102	2022-01-21 01:24:00	10.5	10.5	10.2917	12.4167	0	-0.291667	1.08333	7	6.83333	6.54167	8.125	0.166667	-0.375	1.95833	32	32.0833	31.8333	32.125	-0.0833333	-0.875	0.625	3.5	3.25	2.875	6.16667	0.25	0.0416667	0.958333	14.5	14.0417	13.9167	14.5417	0.458333	-0.916667	1.45833	22.5	23.5833	22.75	23.5833	-1.08333	-1.125	1.66667	28	29.1667	28.8333	29.6667	-1.16667	-1.58333
102	2022-01-21 03:32:00	10.5	10.7917			-0.291667			7	7.125			-0.125			32	32.0417			-0.0416667			4	3.66667			0.333333			13.5	14.0417			-0.541667			22.5	23.4583			-0.958333			28	29.1667			-1.16667
102	2022-01-21 05:40:00	11	11.0833			-0.0833333			7	7.375			-0.375			31.5	31.9583			-0.458333			4.5	4.08333			0.416667			14	14.0833			-0.0833333			22.5	23.3333			-0.833333			27.5	29.0833			-1.58333
102	2022-01-21 07:48:00	11.5	11.3333			0.166667			7.5	7.58333			-0.0833333			32	32			0			5	4.54167			0.458333			14.5	14.125			0.375			22	23.125			-1.125			28	28.9583			-0.958333
102	2022-01-21 09:56:00	11.5	11.625			-0.125			7.5	7.75			-0.25			32.5	31.9167			0.583333			5	4.95833			0.0416667			14	14.2083			-0.208333			22.5	22.875			-0.375			28.5	28.875			-0.375
102	2022-01-21 12:04:00	12	11.8333			0.166667			8	7.875			0.125			32.5	31.875			0.625			5.5	5.33333			0.166667			15	14.4167			0.583333			23	22.75			0.25			29.5	28.8333			0.666667
102	2022-01-21 14:12:00	13	12.0833			0.916667			8.5	7.83333			0.666667			32	31.875			0.125			6	5.625			0.375			14.5	14.5			0			22.5	22.7917			-0.291667			31.5	28.9167			2.58333
102	2022-01-21 16:20:00	13	12.2083			0.791667			8.5	7.95833			0.541667			31.5	31.8333			-0.333333			6.5	5.875			0.625			14.5	14.4583			0.0416667			24.5	22.8333			1.66667			30	29.0417			0.958333
102	2022-01-21 18:28:00	13	12.375			0.625			8.5	8.04167			0.458333			32	31.8333			0.166667			7	6.04167			0.958333			14	14.5			-0.5			23.5	22.9583			0.541667			29	29.25			-0.25
102	2022-01-21 20:36:00	13.5	12.4167			1.08333			8	8.125			-0.125			31	31.875			-0.875			7	6.16667			0.833333			16	14.5417			1.45833			22.5	23.4167			-0.916667			29	29.6667			-0.666667
102	2022-01-21 22:44:00	12.5	12.5			0			8.5	8.16667			0.333333			31.5	31.875			-0.375			7	6.20833			0.791667			15.5	14.6667			0.833333			22	24			-2			29	30			-1
103	2022-01-22 00:52:00	13	12.5	11.7083	12.5	0.5	-0.791667	0.5	8	8.29167	8.29167	9	-0.291667	-0.5	0.833333	32	31.875	31.375	31.875	0.125	-0.458333	0.791667	6.5	6.20833	4.54167	6.20833	0.291667	-0.5	0.333333	14	14.7917	14.7917	15.5417	-0.791667	-0.916667	0.916667	23.5	24.5	24.5	25.0833	-1	-1.83333	3.95833	29	30.25	30.25	31.25	-1.25	-1.25
103	2022-01-22 03:00:00	12	12.5			-0.5			8.5	8.375			0.125			31.5	31.8333			-0.333333			6.5	6.16667			0.333333			14	14.7917			-0.791667			23	24.8333			-1.83333			29.5	30.4167			-0.916667
103	2022-01-22 05:08:00	12.5	12.375			0.125			8	8.41667			-0.416667			32	31.7917			0.208333			6	6.08333			-0.0833333			14	14.9167			-0.916667			24	25.0833			-1.08333			30.5	30.4167			0.0833333
103	2022-01-22 07:16:00	11.5	12.2917			-0.791667			8	8.5			-0.5			32	31.7917			0.208333			6	5.91667			0.0833333			14.5	14.9583			-0.458333			28	25.0417			2.95833			32.5	30.4167			2.08333
103	2022-01-22 09:24:00	12.5	12.1667			0.333333			8	8.5			-0.5			32	31.7083			0.291667			5.5	5.70833			-0.208333			16	15.0833			0.916667			29	25.0417			3.95833			32	30.5417			1.45833
103	2022-01-22 11:32:00	11.5	12			-0.5			9	8.54167			0.458333			32.5	31.7083			0.791667			5	5.5			-0.5			15.5	15.0417			0.458333			28.5	25.0833			3.41667			31.5	30.7083			0.791667
103	2022-01-22 13:40:00	12	11.9167			0.0833333			9	8.5			0.5			32	31.6667			0.333333			5	5.25			-0.25			15	15			0			27	25.0833			1.91667			31.5	30.9583			0.541667
103	2022-01-22 15:48:00	11.5	11.7917			-0.291667			9	8.625			0.375			31.5	31.625			-0.125			5	5.04167			-0.0416667			16	15.125			0.875			25.5	25			0.5			31.5	31.125			0.375
103	2022-01-22 17:56:00	12	11.7917			0.208333			9.5	8.66667			0.833333			31.5	31.5833			-0.0833333			4.5	4.83333			-0.333333			15	15.2083			-0.208333			24	24.9167			-0.916667			30	31.2083			-1.20833
103	2022-01-22 20:04:00	11.5	11.7083			-0.208333			8.5	8.70833			-0.208333			31	31.4583			-0.458333			4.5	4.66667			-0.166667			15.5	15.4167			0.0833333			23.5	24.7917			-1.29167			30.5	31.25			-0.75
103	2022-01-22 22:12:00	11.5	11.7083			-0.208333			8.5	9			-0.5			31	31.375			-0.375			4.5	4.54167			-0.0416667			15.5	15.5417			-0.0416667			23	24.625			-1.625			31	31.125			-0.125
104	2022-01-23 00:20:00	11.5	11.6667	11.8333	12.875	-0.166667	-0.625	1.20833	8	9.08333	9.08333	10.0417	-1.08333	-0.75	2.20833	31	31.25	30.4583	31.2083	-0.25	-1.125	1.375	4	4.45833	4.45833	5.25	-0.458333	-0.5	0.5	15	15.5417	15.5833	16	-0.541667	-0.666667	1.04167	22	24.625	24.625	25.0833	-2.625	-2.66667	4.20833	32	31.0833	30.9167	31.1667	0.916667	-0.583333
104	2022-01-23 02:28:00	11.5	11.8333			-0.333333			9.5	9.08333			0.416667			31.5	31.2083			0.291667			4	4.45833			-0.458333			15.5	15.5833			-0.0833333			22.5	24.625			-2.125			31	31.125			-0.125
104	2022-01-23 04:36:00	12	11.9167			0.0833333			9	9.125			-0.125			31	31			0			4	4.45833			-0.458333			15	15.6667			-0.666667			22	24.6667			-2.66667			30.5	31.0833			-0.583333
104	2022-01-23 06:44:00	11.5	12.0417			-0.541667			8.5	9.25			-0.75			30.5	30.9167			-0.416667			4	4.5			-0.5			16.5	15.75			0.75			22.5	24.6667			-2.16667			31	31.0833			-0.0833333
104	2022-01-23 08:52:00	11.5	12.125			-0.625			11.5	9.29167			2.20833			31	30.7917			0.208333			4.5	4.58333			-0.0833333			16	15.7917			0.208333			26	24.75			1.25			31	31.125			-0.125
104	2022-01-23 11:00:00	12	12.2083			-0.208333			9	9.41667			-0.416667			30.5	30.75			-0.25			4.5	4.66667			-0.166667			16	15.7917			0.208333			29	24.7917			4.20833			31.5	31.1667			0.333333
104	2022-01-23 13:08:00	13.5	12.2917			1.20833			9	9.54167			-0.541667			32	30.625			1.375			5	4.75			0.25			16	15.875			0.125			28.5	24.875			3.625			32	31.125			0.875
104	2022-01-23 15:16:00	13	12.375			0.625			9.5	9.70833			-0.208333			29.5	30.625			-1.125			5	4.875			0.125			16	15.9167			0.0833333			27.5	24.9583			2.54167			31	30.9583			0.0416667
104	2022-01-23 17:24:00	13	12.5			0.5			10.5	9.79167			0.708333			30.5	30.5			0			5.5	5			0.5			17	15.9583			1.04167			25.5	25			0.5			31.5	30.9167			0.583333
104	2022-01-23 19:32:00	13	12.5417			0.458333			10	9.91667			0.0833333			30	30.4583			-0.458333			5.5	5.125			0.375			15.5	16			-0.5			25	25.0833			-0.0833333			30.5	31			-0.5
104	2022-01-23 21:40:00	12.5	12.625			-0.125			10	10.0417			-0.0416667			30.5	30.4583			0.0416667			5.5	5.20833			0.291667			15.5	15.9167			-0.416667			24	25.0833			-1.08333			31	31			0
104	2022-01-23 23:48:00	12.5	12.875			-0.375			10	9.875			0.125			29.5	30.4583			-0.958333			5.5	5.25			0.25			16.5	15.875			0.625			24	24.8333			-0.833333			30.5	31.0833			-0.583333
105	2022-01-24 01:56:00	12.5	12.9583	12.9583	13.75	-0.458333	-0.75	1.33333	10	9.875	8.83333	9.91667	0.125	-0.625	0.583333	31	30.4583	29.7917	30.4583	0.541667	-0.833333	0.791667	5.5	5.29167	4.5	5.33333	0.208333	-0.333333	0.791667	15.5	15.8333	15.375	15.8333	-0.333333	-0.5	0.583333	23	24.375	22.4167	24.375	-1.375	-1.375	0.791667	30	31.1667	31.1667	32.4583	-1.16667	-1.16667
105	2022-01-24 04:04:00	13	13.0417			-0.0416667			10.5	9.91667			0.583333			30	30.3333			-0.333333			5.5	5.29167			0.208333			16	15.7917			0.208333			23	23.875			-0.875			30.5	31.2083			-0.708333
105	2022-01-24 06:12:00	12.5	13.125			-0.625			10.5	9.91667			0.583333			30.5	30.375			0.125			5.5	5.33333			0.166667			15.5	15.75			-0.25			23	23.4583			-0.458333			31.5	31.25			0.25
105	2022-01-24 08:20:00	12.5	13.1667			-0.666667			10	9.83333			0.166667			30.5	30.2917			0.208333			5	5.33333			-0.333333			15.5	15.6667			-0.166667			22.5	23.2083			-0.708333			31	31.25			-0.25
105	2022-01-24 10:28:00	14.5	13.3333			1.16667			9.5	9.75			-0.25			31	30.2083			0.791667			5	5.33333			-0.333333			15.5	15.6667			-0.166667			23	22.9167			0.0833333			32	31.375			0.625
105	2022-01-24 12:36:00	13	13.375			-0.375			9	9.625			-0.625			30.5	30.0833			0.416667			5	5.29167			-0.291667			15.5	15.625			-0.125			23.5	22.7083			0.791667			32.5	31.5			1
105	2022-01-24 14:44:00	14.5	13.4583			1.04167			9.5	9.45833			0.0416667			30.5	30.125			0.375			5	5.20833			-0.208333			15.5	15.4583			0.0416667			22.5	22.5417			-0.0416667			32.5	31.6667			0.833333
105	2022-01-24 16:52:00	14	13.625			0.375			9.5	9.29167			0.208333			30	30			0			5.5	5.08333			0.416667			15.5	15.375			0.125			22.5	22.4583			0.0416667			31.5	31.875			-0.375
105	2022-01-24 19:00:00	13.5	13.625			-0.125			9.5	9.29167			0.208333			29.5	30			-0.5			5.5	4.91667			0.583333			16	15.4167			0.583333			22.5	22.4167			0.0833333			31.5	32.125			-0.625
105	2022-01-24 21:08:00	15	13.6667			1.33333			9	9.04167			-0.0416667			29	29.8333			-0.833333			5.5	4.70833			0.791667			15.5	15.5			0			21.5	22.5			-1			32	32.2917			-0.291667
105	2022-01-24 23:16:00	13	13.75			-0.75			8.5	8.83333			-0.333333			29	29.7917			-0.791667			5	4.5			0.5			15	15.5			-0.5			21.5	22.5417			-1.04167			32.5	32.4583			0.0416667
106	2022-01-25 01:24:00	13.5	13.625	12.6667	13.625	-0.125	-1.25	0.958333	8	8.625	7.5	8.625	-0.625	-0.791667	2.25	30	29.625	28.375	29.625	0.375	-0.875	1.375	4.5	4.29167	3.16667	4.29167	0.208333	-1	0.208333	14.5	15.5	15.5	15.75	-1	-1.08333	0.958333	22	22.6667	22.6667	23.5833	-0.666667	-0.75	1.5	32.5	32.5417	32.5417	32.7917	-0.0416667	-0.791667
106	2022-01-25 03:32:00	14.5	13.5417			0.958333			8	8.45833			-0.458333			29.5	29.625			-0.125			4	4.08333			-0.0833333			14.5	15.5833			-1.08333			22	22.75			-0.75			32.5	32.5833			-0.0833333
106	2022-01-25 05:40:00	13	13.4167			-0.416667			10.5	8.25			2.25			30	29.5			0.5			3.5	3.91667			-0.416667			16.5	15.5417			0.958333			22.5	22.9583			-0.458333			33.5	32.5417			0.958333
106	2022-01-25 07:48:00	13	13.2917			-0.291667			7.5	8.04167			-0.541667			28.5	29.375			-0.875			3	3.70833			-0.708333			16.5	15.5417			0.958333			24	23.0417			0.958333			33.5	32.625			0.875
106	2022-01-25 09:56:00	13.5	13.1667			0.333333			7.5	7.91667			-0.416667			30	29.2917			0.708333			2.5	3.5			-1			15.5	15.5417			-0.0416667			23	23.1667			-0.166667			33	32.6667			0.333333
106	2022-01-25 12:04:00	13	12.875			0.125			7	7.79167			-0.791667			29	29.25			-0.25			2.5	3.33333			-0.833333			15.5	15.5417			-0.0416667			24.5	23.2917			1.20833			33	32.7083			0.291667
106	2022-01-25 14:12:00	12	12.8333			-0.833333			7	7.70833			-0.708333			30.5	29.125			1.375			2.5	3.20833			-0.708333			16.5	15.5417			0.958333			24.5	23.375			1.125			33	32.7083			0.291667
106	2022-01-25 16:20:00	13	12.75			0.25			7	7.66667			-0.666667			29	28.9167			0.0833333			3	3.16667			-0.166667			15	15.75			-0.75			25	23.5			1.5			32	32.7917			-0.791667
106	2022-01-25 18:28:00	12.5	12.6667			-0.166667			7	7.66667			-0.666667			28.5	28.7917			-0.291667			3	3.20833			-0.208333			15.5	15.75			-0.25			23.5	23.5833			-0.0833333			32.5	32.7917			-0.291667
106	2022-01-25 20:36:00	12	12.7083			-0.708333			8	7.5			0.5			28.5	28.5417			-0.0416667			3	3.29167			-0.291667			16	15.625			0.375			24	23.5417			0.458333			32	32.75			-0.75
106	2022-01-25 22:44:00	11.5	12.75			-1.25			7.5	7.58333			-0.0833333			28.5	28.375			0.125			3.5	3.41667			0.0833333			15.5	15.5417			-0.0416667			23	23.375			-0.375			32.5	32.6667			-0.166667
107	2022-01-26 00:52:00	12.5	12.75	12.75	13.4167	-0.25	-0.375	0.625	7.5	7.66667	7.66667	9.75	-0.166667	-0.333333	1.91667	27.5	28.0833	26.6667	28.0833	-0.583333	-0.708333	0.416667	3.5	3.625	3.625	6.04167	-0.125	-0.208333	0.625	15	15.5	15.0833	15.5	-0.5	-0.791667	1.58333	22.5	23.2917	23.2083	23.6667	-0.791667	-1.58333	2.08333	32.5	32.6667	32.625	32.75	-0.166667	-0.666667
107	2022-01-26 03:00:00	12.5	12.7917			-0.291667			7.5	7.83333			-0.333333			27.5	27.9167			-0.416667			4	3.875			0.125			17	15.4167			1.58333			23.5	23.2083			0.291667			33.5	32.6667			0.833333
107	2022-01-26 05:08:00	13.5	12.875			0.625			8	8.04167			-0.0416667			28	27.5833			0.416667			4.5	4.16667			0.333333			14.5	15.2917			-0.791667			23	23.2917			-0.291667			32.5	32.625			-0.125
107	2022-01-26 07:16:00	13.5	12.9167			0.583333			8.5	8.25			0.25			27	27.3333			-0.333333			4.5	4.41667			0.0833333			15	15.2917			-0.291667			22	23.3333			-1.33333			33	32.7083			0.291667
107	2022-01-26 09:24:00	13.5	13.0417			0.458333			8.5	8.625			-0.125			26.5	27.2083			-0.708333			4.5	4.70833			-0.208333			15.5	15.2917			0.208333			22	23.5			-1.5			32.5	32.6667			-0.166667
107	2022-01-26 11:32:00	13.5	13.1667			0.333333			8.5	8.79167			-0.291667			26.5	27.0417			-0.541667			5	5			0			15	15.2083			-0.208333			22	23.5833			-1.58333			33	32.7083			0.291667
107	2022-01-26 13:40:00	13.5	13.2917			0.208333			9	8.95833			0.0416667			27	26.875			0.125			5.5	5.25			0.25			14.5	15.1667			-0.666667			23.5	23.625			-0.125			33	32.7083			0.291667
107	2022-01-26 15:48:00	13	13.375			-0.375			9.5	9.16667			0.333333			26.5	26.75			-0.25			6	5.5			0.5			15	15.25			-0.25			25.5	23.6667			1.83333			32.5	32.75			-0.25
107	2022-01-26 17:56:00	13.5	13.4167			0.0833333			9.5	9.375			0.125			26	26.7083			-0.708333			6	5.70833			0.291667			15	15.0833			-0.0833333			25.5	23.5417			1.95833			33	32.6667			0.333333
107	2022-01-26 20:04:00	14	13.4167			0.583333			11.5	9.58333			1.91667			27	26.6667			0.333333			6.5	5.875			0.625			15.5	15.1667			0.333333			25.5	23.4167			2.08333			32	32.6667			-0.666667
107	2022-01-26 22:12:00	13.5	13.4167			0.0833333			10	9.75			0.25			26.5	26.75			-0.25			6.5	6.04167			0.458333			15	15.2083			-0.208333			25	23.3333			1.66667			32.5	32.6667			-0.166667
108	2022-01-27 00:20:00	13	13.5417	13.5417	14.4583	-0.541667	-0.958333	1.375	9.5	9.95833	9.95833	10.2917	-0.458333	-0.458333	0.875	26.5	26.7083	26.7083	27	-0.208333	-0.791667	1.16667	6.5	6.20833	6.20833	6.83333	0.291667	-0.25	0.666667	15	15.1667	15.1667	15.4583	-0.166667	-0.458333	0.791667	23.5	23.2917	21.2083	23.2917	0.208333	-1.41667	0.5	32.5	32.6667	32.2917	32.6667	-0.166667	-0.791667
108	2022-01-27 02:28:00	13.5	13.5833			-0.0833333			10	10.0833			-0.0833333			26	26.75			-0.75			6.5	6.33333			0.166667			16	15.2083			0.791667			23	23.2917			-0.291667			33	32.6667			0.333333
108	2022-01-27 04:36:00	13	13.7083			-0.708333			10	10.1667			-0.166667			27	26.7917			0.208333			6.5	6.45833			0.0416667			15	15.25			-0.25			22	23.1667			-1.16667			32.5	32.625			-0.125
108	2022-01-27 06:44:00	13.5	13.9167			-0.416667			10.5	10.2083			0.291667			27.5	26.7917			0.708333			6.5	6.54167			-0.0416667			15.5	15.25			0.25			21.5	22.7917			-1.29167			32.5	32.5833			-0.0833333
108	2022-01-27 08:52:00	13.5	14			-0.5			10.5	10.25			0.25			28	26.8333			1.16667			6.5	6.625			-0.125			15.5	15.25			0.25			21	22.4167			-1.41667			33	32.5			0.5
108	2022-01-27 11:00:00	15	14			1			11	10.125			0.875			26	26.7917			-0.791667			6.5	6.70833			-0.208333			15	15.25			-0.25			21.5	22.0417			-0.541667			32.5	32.5			0
108	2022-01-27 13:08:00	14	14			0			10	10.125			-0.125			27	26.8333			0.166667			6.5	6.75			-0.25			15.5	15.25			0.25			22	21.7083			0.291667			33	32.4167			0.583333
108	2022-01-27 15:16:00	15	14.0833			0.916667			10	10.2917			-0.291667			27.5	26.875			0.625			7	6.79167			0.208333			15	15.3333			-0.333333			22	21.5			0.5			32.5	32.4167			0.0833333
108	2022-01-27 17:24:00	15.5	14.125			1.375			10	10.25			-0.25			26.5	27			-0.5			7	6.83333			0.166667			15	15.3333			-0.333333			21	21.3333			-0.333333			32	32.375			-0.375
108	2022-01-27 19:32:00	14.5	14.2083			0.291667			10	10.2083			-0.208333			26.5	27			-0.5			7	6.83333			0.166667			15	15.4583			-0.458333			21	21.25			-0.25			32	32.3333			-0.333333
108	2022-01-27 21:40:00	14	14.4167			-0.416667			10	10.125			-0.125			26.5	26.875			-0.375			7.5	6.83333			0.666667			15.5	15.4583			0.0416667			21	21.2083			-0.208333			32	32.2917			-0.291667
108	2022-01-27 23:48:00	13.5	14.4583			-0.958333			10	10.0417			-0.0416667			27	26.8333			0.166667			7	6.79167			0.208333			15	15.4167			-0.416667			21	21.375			-0.375			31.5	32.2917			-0.791667
109	2022-01-28 01:56:00	14	14.4583	14.4583	15.0833	-0.458333	-0.708333	2.45833	11.5	9.91667	9.41667	9.91667	1.58333	-0.416667	1.58333	27	26.9583	26.375	26.9583	0.0416667	-0.916667	0.791667	7	6.75	6.16667	6.75	0.25	-0.541667	0.333333	16	15.4167	15.375	16.8333	0.583333	-1.45833	3.29167	21	21.5417	21.5417	21.8333	-0.541667	-0.833333	1.79167	32.5	32.3333	32.2917	32.9167	0.166667	-0.416667
109	2022-01-28 04:04:00	14	14.5			-0.5			9.5	9.91667			-0.416667			27.5	26.9583			0.541667			7	6.70833			0.291667			16	15.375			0.625			21	21.625			-0.625			32.5	32.2917			0.208333
109	2022-01-28 06:12:00	14	14.5			-0.5			9.5	9.875			-0.375			27	26.875			0.125			6.5	6.625			-0.125			16.5	15.4167			1.08333			21	21.625			-0.625			32	32.3333			-0.333333
109	2022-01-28 08:20:00	16	14.6667			1.33333			9.5	9.875			-0.375			26	26.7917			-0.791667			6.5	6.58333			-0.0833333			15.5	15.8333			-0.333333			21	21.6667			-0.666667			32	32.4167			-0.416667
109	2022-01-28 10:28:00	14	14.7083			-0.708333			9.5	9.83333			-0.333333			27.5	26.75			0.75			6	6.54167			-0.541667			15	16.0833			-1.08333			23	21.7083			1.29167			33	32.4583			0.541667
109	2022-01-28 12:36:00	15	14.75			0.25			9.5	9.79167			-0.291667			27.5	26.7083			0.791667			6	6.45833			-0.458333			15	16.25			-1.25			23.5	21.7083			1.79167			33	32.5			0.5
109	2022-01-28 14:44:00	14.5	14.8333			-0.333333			10	9.75			0.25			27	26.625			0.375			6	6.41667			-0.416667			15	16.4583			-1.45833			23	21.75			1.25			32.5	32.625			-0.125
109	2022-01-28 16:52:00	15	15			0			9.5	9.54167			-0.0416667			26.5	26.5417			-0.0416667			6	6.33333			-0.333333			15.5	16.5833			-1.08333			22	21.75			0.25			33	32.6667			0.333333
109	2022-01-28 19:00:00	17.5	15.0417			2.45833			10	9.54167			0.458333			25.5	26.4167			-0.916667			6.5	6.25			0.25			20	16.7083			3.29167			21.5	21.75			-0.25			33	32.7083			0.291667
109	2022-01-28 21:08:00	15	15.0833			-0.0833333			9.5	9.5			0			26	26.375			-0.375			6.5	6.20833			0.291667			18	16.75			1.25			21.5	21.7917			-0.291667			32.5	32.7917			-0.291667
109	2022-01-28 23:16:00	14.5	15			-0.5			9.5	9.41667			0.0833333			26	26.4167			-0.416667			6.5	6.16667			0.333333			17.5	16.8333			0.666667			21	21.8333			-0.833333			32.5	32.9167			-0.416667
110	2022-01-29 01:24:00	14.5	15	14.4583	15	-0.5	-0.666667	1.04167	9.5	9.375	9.25	9.41667	0.125	-0.75	0.25	26	26.3333	25.875	26.3333	-0.333333	-0.916667	0.541667	6.5	6.16667	6.16667	7.29167	0.333333	-0.875	1.33333	17.5	16.9583	16.2917	17.375	0.541667	-0.625	0.583333	21.5	21.7083	21.4167	22.0833	-0.208333	-0.708333	1.08333	33	32.9167	32.7917	32.9583	0.0833333	-0.833333
110	2022-01-29 03:32:00	16	14.9583			1.04167			9	9.33333			-0.333333			26	26.1667			-0.166667			6	6.20833			-0.208333			17.5	17.125			0.375			21	21.5			-0.5			33	32.9167			0.0833333
110	2022-01-29 05:40:00	14.5	15			-0.5			9.5	9.29167			0.208333			26	26.0833			-0.0833333			6	6.375			-0.375			17.5	17.25			0.25			21	21.4167			-0.416667			33	32.9583			0.0416667
110	2022-01-29 07:48:00	14.5	14.9583			-0.458333			9	9.29167			-0.291667			26.5	26.0417			0.458333			6	6.58333			-0.583333			17	17.375			-0.375			21.5	21.4167			0.0833333			33	32.9167			0.0833333
110	2022-01-29 09:56:00	15	14.7083			0.291667			8.5	9.25			-0.75			26.5	26			0.5			6	6.75			-0.75			16.5	17.125			-0.625			21.5	21.5417			-0.0416667			33.5	32.8333			0.666667
110	2022-01-29 12:04:00	14	14.6667			-0.666667			9	9.25			-0.25			26.5	25.9583			0.541667			6	6.875			-0.875			16.5	17			-0.5			21.5	21.5833			-0.0833333			33	32.8333			0.166667
110	2022-01-29 14:12:00	14.5	14.625			-0.125			9	9.25			-0.25			25.5	25.9167			-0.416667			6.5	7			-0.5			17	16.875			0.125			21	21.7083			-0.708333			33	32.7917			0.208333
110	2022-01-29 16:20:00	15	14.625			0.375			9.5	9.25			0.25			26	26			0			8	7.08333			0.916667			16.5	16.75			-0.25			22	21.75			0.25			33	32.7917			0.208333
110	2022-01-29 18:28:00	14.5	14.4583			0.0416667			9.5	9.29167			0.208333			26	25.9167			0.0833333			8.5	7.16667			1.33333			17	16.5833			0.416667			22	21.875			0.125			32.5	32.7917			-0.291667
110	2022-01-29 20:36:00	14.5	14.4583			0.0416667			9.5	9.29167			0.208333			25	25.9167			-0.916667			8.5	7.25			1.25			17	16.4167			0.583333			23	21.9167			1.08333			32	32.8333			-0.833333
110	2022-01-29 22:44:00	14.5	14.5			0			9.5	9.41667			0.0833333			25.5	25.875			-0.375			8	7.29167			0.708333			16.5	16.2917			0.208333			22	22.0833			-0.0833333			32.5	32.875			-0.375
111	2022-01-30 00:52:00	14	14.4583	14.4583	15.2083	-0.458333	-1	2.91667	9.5	9.5	9.5	10.2917	0	-0.291667	0.791667	25.5	25.875	25.375	25.875	-0.375	-0.791667	1.16667	8	7.33333	7.33333	7.625	0.666667	-1	0.875	16	16.2083	15.75	16.2083	-0.208333	-0.5	0.708333	22.5	22.2083	22.2083	23.875	0.291667	-1.25	1.29167	32	32.875	32.8333	32.9583	-0.875	-0.875
111	2022-01-30 03:00:00	14.5	14.7917			-0.291667			9.5	9.54167			-0.0416667			27	25.8333			1.16667			7.5	7.41667			0.0833333			16	16.125			-0.125			22	22.375			-0.375			33	32.875			0.125
111	2022-01-30 05:08:00	14	15			-1			9.5	9.625			-0.125			25	25.7917			-0.791667			7	7.5			-0.5			15.5	16			-0.5			22.5	22.625			-0.125			33	32.875			0.125
111	2022-01-30 07:16:00	14.5	15.0417			-0.541667			9.5	9.66667			-0.166667			26	25.7083			0.291667			7	7.5			-0.5			15.5	15.9583			-0.458333			21.5	22.75			-1.25			33.5	32.8333			0.666667
111	2022-01-30 09:24:00	15	15.125			-0.125			10.5	9.70833			0.791667			26	25.6667			0.333333			6.5	7.5			-1			15.5	15.875			-0.375			23.5	22.7917			0.708333			33.5	32.9167			0.583333
111	2022-01-30 11:32:00	14.5	15.125			-0.625			9.5	9.75			-0.25			26.5	25.6667			0.833333			6.5	7.5			-1			15.5	15.8333			-0.333333			23	22.7917			0.208333			33.5	32.9583			0.541667
111	2022-01-30 13:40:00	18	15.0833			2.91667			9.5	9.79167			-0.291667			26	25.625			0.375			7	7.54167			-0.541667			15.5	15.7917			-0.291667			23.5	22.8333			0.666667			33	32.9167			0.0833333
111	2022-01-30 15:48:00	17	15.1667			1.83333			10	9.83333			0.166667			25	25.5833			-0.583333			7.5	7.54167			-0.0416667			15.5	15.7917			-0.291667			24	22.7083			1.29167			33	32.9583			0.0416667
111	2022-01-30 17:56:00	15.5	15.125			0.375			10	9.91667			0.0833333			25	25.375			-0.375			8	7.58333			0.416667			16	15.75			0.25			23.5	22.7917			0.708333			32.5	32.9583			-0.458333
111	2022-01-30 20:04:00	15.5	15.2083			0.291667			10	10.0833			-0.0833333			25.5	25.5			0			8.5	7.625			0.875			16	15.7917			0.208333			22.5	23.125			-0.625			33.5	32.9583			0.541667
111	2022-01-30 22:12:00	14.5	15.1667			-0.666667			10	10.2917			-0.291667			25	25.5			-0.5			8.5	7.625			0.875			16.5	15.7917			0.708333			23	23.875			-0.875			32.5	32.9167			-0.416667
112	2022-01-31 00:20:00	14	15.0833	14.875	15.6667	-1.08333	-1.08333	1.875	10	10.4167	10.25	11.0417	-0.416667	-0.625	1.125	25	25.5	25.4583	25.7083	-0.5	-0.958333	1	8.5	7.66667	6.33333	7.70833	0.833333	-0.583333	0.833333	16	15.75	15.75	16.75	0.25	-1.66667	3.25	22.5	24.2917	24.2917	25	-1.79167	-3.54167	5.66667	32	32.875	32.8333	33.0417	-0.875	-0.875
112	2022-01-31 02:28:00	15	15.125			-0.125			10	10.625			-0.625			25	25.4583			-0.458333			8	7.70833			0.291667			16	15.75			0.25			21	24.5417			-3.54167			32.5	32.8333			-0.333333
112	2022-01-31 04:36:00	14	14.9167			-0.916667			10.5	10.8333			-0.333333			24.5	25.4583			-0.958333			8	7.70833			0.291667			15.5	15.9583			-0.458333			23	24.7083			-1.70833			33	32.8333			0.166667
112	2022-01-31 06:44:00	15	14.875			0.125			11.5	10.9583			0.541667			26.5	25.5			1			7.5	7.66667			-0.166667			16	16.3333			-0.333333			26.5	24.75			1.75			33	32.875			0.125
112	2022-01-31 08:52:00	14	15.0417			-1.04167			12	11.0417			0.958333			26	25.5417			0.458333			7	7.58333			-0.583333			15.5	16.5417			-1.04167			30.5	24.8333			5.66667			33	32.9167			0.0833333
112	2022-01-31 11:00:00	14	15.0833			-1.08333			12	11.0417			0.958333			26	25.5417			0.458333			7	7.41667			-0.416667			15	16.6667			-1.66667			28.5	24.875			3.625			33	32.875			0.125
112	2022-01-31 13:08:00	15	15.1667			-0.166667			12	11			1			26	25.625			0.375			7	7.25			-0.25			15.5	16.7083			-1.20833			26	24.8333			1.16667			33	32.9167			0.0833333
112	2022-01-31 15:16:00	15.5	15.2917			0.208333			12	10.875			1.125			26	25.625			0.375			7	7.04167			-0.0416667			18	16.7083			1.29167			25.5	24.8333			0.666667			33	32.9583			0.0416667
112	2022-01-31 17:24:00	16.5	15.4583			1.04167			11.5	10.75			0.75			25.5	25.5833			-0.0833333			7	6.83333			0.166667			20	16.75			3.25			24.5	24.9583			-0.458333			33.5	33.0417			0.458333
112	2022-01-31 19:32:00	17.5	15.625			1.875			11	10.5417			0.458333			25.5	25.7083			-0.208333			7	6.58333			0.416667			18.5	16.75			1.75			24.5	25			-0.5			33	33.0417			-0.0416667
112	2022-01-31 21:40:00	16	15.6667			0.333333			10	10.25			-0.25			25.5	25.625			-0.125			6.5	6.33333			0.166667			17.5	16.7083			0.791667			23	24.7917			-1.79167			33	33.0417			-0.0416667
112	2022-01-31 23:48:00	15.5	15.25			0.25			9.5	9.83333			-0.333333			26	25.75			0.25			6.5	6.08333			0.416667			17	16.7917			0.208333			22.5	24.25			-1.75			33	33.0833			-0.0833333
113	2022-02-01 01:56:00	15.5	14.3333	0.166667	14.3333	1.16667	-9.625	5.20833	8.5	9.41667	5.125	9.41667	-0.916667	-0.916667	0.0416667	25	25.75	25.75	25.9583	-0.75	-1.29167	1.58333	6	5.83333	3.75	5.83333	0.166667	-1.08333	0.833333	16	16.8333	15.625	16.875	-0.833333	-1.20833	0.875	22.5	23.8333	22.4583	23.8333	-1.33333	-1.33333	1.16667	32.5	33.0833	33.0417	33.1667	-0.583333	-0.583333
113	2022-02-01 04:04:00	17	13.0833			3.91667			8.5	8.95833			-0.458333			24.5	25.7917			-1.29167			5.5	5.625			-0.125			16.5	16.875			-0.375			22.5	23.5833			-1.08333			33.5	33.0833			0.416667
113	2022-02-01 06:12:00	16	11.4167			4.58333			8	8.45833			-0.458333			26	25.875			0.125			5	5.45833			-0.458333			15.5	16.7083			-1.20833			23.5	23.2917			0.208333			33	33.0833			-0.0833333
113	2022-02-01 08:20:00	15.5	10.2917			5.20833			8	7.95833			0.0416667			25.5	25.875			-0.375			4.5	5.29167			-0.791667			15.5	16.375			-0.875			24	23.0417			0.958333			33	33.0833			-0.0833333
113	2022-02-01 10:28:00	9	8.125			0.875			7	7.45833			-0.458333			27.5	25.9167			1.58333			4	5.08333			-1.08333			16.5	16.2083			0.291667			24	22.8333			1.16667			33.5	33.0833			0.416667
113	2022-02-01 12:36:00	3	6.125			-3.125			7	7			0			26	25.9583			0.0416667			4	4.875			-0.875			15.5	16.0417			-0.541667			23.5	22.7083			0.791667			33	33.0833			-0.0833333
113	2022-02-01 14:44:00	0	4.58333			-4.58333			6.5	6.58333			-0.0833333			26.5	25.9167			0.583333			4.5	4.66667			-0.166667			16	16			0			23	22.7083			0.291667			33	33.0417			-0.0416667
113	2022-02-01 16:52:00	-4.5	3.33333			-7.83333			6	6.20833			-0.208333			27	25.9167			1.08333			5	4.41667			0.583333			16	15.9167			0.0833333			22	22.6667			-0.666667			33	33.0833			-0.0833333
113	2022-02-01 19:00:00	3	2.16667			0.833333			5.5	5.83333			-0.333333			25.5	25.9167			-0.416667			5	4.16667			0.833333			16	15.75			0.25			21.5	22.625			-1.125			33.5	33.0833			0.416667
113	2022-02-01 21:08:00	-8.5	1.125			-9.625			5	5.5			-0.5			26	25.9167			0.0833333			4.5	3.95833			0.541667			16.5	15.625			0.875			22	22.5417			-0.541667			33	33.125			-0.125
113	2022-02-01 23:16:00	-8	0.166667			-8.16667			4.5	5.125			-0.625			26	25.9583			0.0416667			4	3.75			0.25			15.5	15.625			-0.125			21.5	22.4583			-0.958333			33	33.1667			-0.166667
114	2022-02-02 01:24:00	-3	-0.166667	-0.166667	7.58333	-2.83333	-2.83333	5.08333	4.5	4.83333	2.54167	4.83333	-0.333333	-0.541667	0.0833333	25.5	25.9167	25.4167	26.0417	-0.416667	-1.5	2.08333	4	3.54167	1.5	3.54167	0.458333	-1.08333	0.791667	16.5	15.5	14.5417	15.5417	1	-1.20833	2.91667	22.5	22.2917	22	22.2917	0.208333	-0.791667	1	32.5	33.1667	33.0417	33.25	-0.666667	-0.666667
114	2022-02-02 03:32:00	0.5	0.458333			0.0416667			4	4.5			-0.5			25	26.0417			-1.04167			3	3.375			-0.375			15	15.5417			-0.541667			22	22.125			-0.125			33	33.1667			-0.166667
114	2022-02-02 05:40:00	3	1.25			1.75			4	4.20833			-0.208333			24.5	26			-1.5			2.5	3.20833			-0.708333			14.5	15.4167			-0.916667			22	22			0			33.5	33.2083			0.291667
114	2022-02-02 07:48:00	3.5	2.33333			1.16667			4	3.91667			0.0833333			26	25.8333			0.166667			2.5	3			-0.5			14	15.2083			-1.20833			22.5	22			0.5			33.5	33.25			0.25
114	2022-02-02 09:56:00	4	2.75			1.25			3.5	3.66667			-0.166667			26	25.75			0.25			2	2.79167			-0.791667			15.5	15.0417			0.458333			23	22			1			33.5	33.25			0.25
114	2022-02-02 12:04:00	5	4.08333			0.916667			3.5	3.41667			0.0833333			27	25.625			1.375			1.5	2.58333			-1.08333			15	15.125			-0.125			22	22.0417			-0.0416667			33.5	33.25			0.25
114	2022-02-02 14:12:00	10.5	5.41667			5.08333			3	3.20833			-0.208333			27.5	25.4167			2.08333			2	2.375			-0.375			16	14.9583			1.04167			21.5	22.125			-0.625			33	33.25			-0.25
114	2022-02-02 16:20:00	9.5	6.25			3.25			3	3			0			26	25.4167			0.583333			2.5	2.125			0.375			14.5	14.75			-0.25			21.5	22.0833			-0.583333			33.5	33.25			0.25
114	2022-02-02 18:28:00	8.5	6.75			1.75			2.5	2.875			-0.375			25	25.5			-0.5			2.5	1.91667			0.583333			13.5	14.625			-1.125			22	22.25			-0.25			33.5	33.2083			0.291667
114	2022-02-02 20:36:00	8	7.16667			0.833333			2.5	2.70833			-0.208333			24.5	25.625			-1.125			2.5	1.70833			0.791667			14	14.5417			-0.541667			21.5	22.2917			-0.791667			33.5	33.0833			0.416667
114	2022-02-02 22:44:00	7.5	7.58333			-0.0833333			2	2.54167			-0.541667			24.5	25.75			-1.25			2	1.5			0.5			17.5	14.5833			2.91667			22.5	22.2917			0.208333			33	33.0417			-0.0416667
115	2022-02-03 00:52:00	8	8.08333	8.08333	10.25	-0.0833333	-2.41667	4.45833	2	2.45833	2.375	2.45833	-0.458333	-0.458333	0.625	23.5	26	25.625	26.3333	-2.5	-2.5	3.20833	1.5	1.33333	0.333333	1.33333	0.166667	-1.125	1.08333	13.5	14.4167	13.375	14.4167	-0.916667	-0.916667	1.625	22.5	22.125	19.875	22.125	0.375	-1.375	1.95833	33	33.0833	32.9583	33.2083	-0.0833333	-1.04167
115	2022-02-03 03:00:00	7	8.625			-1.625			2	2.41667			-0.416667			25.5	25.9167			-0.416667			1	1.25			-0.25			14	14.2917			-0.291667			22	22			0			32.5	33.0833			-0.583333
115	2022-02-03 05:08:00	6.5	8.91667			-2.41667			2.5	2.41667			0.0833333			26	25.6667			0.333333			0.5	1.20833			-0.708333			13.5	14.125			-0.625			24	22.0417			1.95833			32.5	33.0833			-0.583333
115	2022-02-03 07:16:00	8	9.33333			-1.33333			2	2.375			-0.375			26	25.625			0.375			0	1.125			-1.125			13.5	14.125			-0.625			22.5	21.9583			0.541667			32	33.0417			-1.04167
115	2022-02-03 09:24:00	8.5	9.625			-1.125			2	2.375			-0.375			27.5	25.7083			1.79167			0	1.04167			-1.04167			14.5	14.0833			0.416667			22.5	21.75			0.75			33	33			0
115	2022-02-03 11:32:00	10	9.79167			0.208333			2.5	2.375			0.125			29	25.7917			3.20833			0	0.916667			-0.916667			13.5	14.1667			-0.666667			21	21.5			-0.5			34	32.9583			1.04167
115	2022-02-03 13:40:00	11.5	9.91667			1.58333			3	2.375			0.625			26	25.7917			0.208333			0.5	0.791667			-0.291667			13.5	13.7917			-0.291667			20.5	21.125			-0.625			33.5	33			0.5
115	2022-02-03 15:48:00	14	9.95833			4.04167			3	2.375			0.625			24.5	25.9167			-1.41667			1.5	0.666667			0.833333			14	13.75			0.25			22	20.8333			1.16667			33	33.0417			-0.0416667
115	2022-02-03 17:56:00	14.5	10.0417			4.45833			2.5	2.41667			0.0833333			25.5	26			-0.5			1.5	0.541667			0.958333			14.5	13.6667			0.833333			20.5	20.5417			-0.0416667			33	33.0833			-0.0833333
115	2022-02-03 20:04:00	12	10.125			1.875			2.5	2.375			0.125			26	26.0833			-0.0833333			1.5	0.416667			1.08333			13	13.5417			-0.541667			19.5	20.125			-0.625			33	33.0833			-0.0833333
115	2022-02-03 22:12:00	10	10.25			-0.25			2.5	2.375			0.125			25.5	26.3333			-0.833333			1	0.333333			0.666667			15	13.375			1.625			18.5	19.875			-1.375			33	33.2083			-0.208333
116	2022-02-04 00:20:00	9	10.3333	9.66667	10.4583	-1.33333	-2.70833	2.33333	2	2.375	2.375	3.875	-0.375	-0.666667	0.541667	24.5	26.5	26.4583	27.0833	-2	-2	2.66667	0.5	0.208333	-1.625	0.208333	0.291667	-0.666667	0.291667	13	13.2083	12.4167	13.2083	-0.208333	-1.41667	1.58333	18	19.9583	19.9583	24.0417	-1.95833	-2.5	4.95833	33.5	33.2083	33	33.2083	0.291667	-0.541667
116	2022-02-04 02:28:00	8.5	10.4167			-1.91667			2	2.375			-0.375			25	26.4583			-1.45833			0	0.0833333			-0.0833333			13	13.125			-0.125			19	20.5			-1.5			33.5	33.125			0.375
116	2022-02-04 04:36:00	8	10.4583			-2.45833			2.5	2.375			0.125			26.5	26.625			-0.125			-0.5	-0.0833333			-0.416667			13	13.0833			-0.0833333			18.5	21			-2.5			33	33.0417			-0.0416667
116	2022-02-04 06:44:00	7.5	10.2083			-2.70833			2	2.41667			-0.416667			27	26.7917			0.208333			-1	-0.333333			-0.666667			12	13			-1			19	21.2917			-2.29167			32.5	33.0417			-0.541667
116	2022-02-04 08:52:00	9.5	9.875			-0.375			2	2.54167			-0.541667			29	26.8333			2.16667			-1	-0.625			-0.375			11.5	12.9167			-1.41667			19.5	21.75			-2.25			33.5	33.0417			0.458333
116	2022-02-04 11:00:00	9.5	9.70833			-0.208333			2	2.66667			-0.666667			29.5	26.8333			2.66667			-1.5	-0.916667			-0.583333			12.5	13			-0.5			23.5	22.2083			1.29167			33	33.0833			-0.0833333
116	2022-02-04 13:08:00	11	9.66667			1.33333			2.5	2.79167			-0.291667			28.5	26.8333			1.66667			-1.5	-1.16667			-0.333333			12.5	12.75			-0.25			27.5	22.5417			4.95833			33	33.0833			-0.0833333
116	2022-02-04 15:16:00	12	9.66667			2.33333			3	3			0			28	26.9583			1.04167			-1.5	-1.375			-0.125			13	12.7083			0.291667			26.5	22.9167			3.58333			32.5	33			-0.5
116	2022-02-04 17:24:00	11	9.70833			1.29167			3.5	3.29167			0.208333			26.5	27.0833			-0.583333			-1.5	-1.5			0			13	12.5417			0.458333			25.5	23.2083			2.29167			33	33			0
116	2022-02-04 19:32:00	10.5	9.875			0.625			4	3.45833			0.541667			26	27			-1			-2	-1.58333			-0.416667			13.5	12.5			1			26	23.5417			2.45833			33	33.0417			-0.0416667
116	2022-02-04 21:40:00	10	10.1667			-0.166667			4	3.625			0.375			26	26.9583			-0.958333			-2	-1.625			-0.375			14	12.4167			1.58333			25	23.8333			1.16667			33.5	33.125			0.375
116	2022-02-04 23:48:00	9.5	10.25			-0.75			4	3.875			0.125			25.5	26.8333			-1.33333			-2	-1.625			-0.375			12	12.4167			-0.416667			22.5	24.0417			-1.54167			33	33.125			-0.125
117	2022-02-05 01:56:00	9	10.4167	10.4167	11.625	-1.41667	-1.79167	4.29167	4.5	4.125	4.125	5.54167	0.375	-0.833333	1.125	26	26.625	25.8333	26.625	-0.625	-1.58333	1.29167	-2	-1.54167	-1.54167	0.583333	-0.458333	-0.458333	0.833333	12.5	12.375	11.6667	12.375	0.125	-1.29167	1.25	22.5	23.9583	20.4167	23.9583	-1.45833	-1.45833	1.375	32.5	33.1667	32.9583	33.2083	-0.666667	-0.666667
117	2022-02-05 04:04:00	9	10.7917			-1.79167			5.5	4.375			1.125			26.5	26.5			0			-1.5	-1.41667			-0.0833333			11	12.2083			-1.20833			22.5	23.4167			-0.916667			33.5	33.1667			0.333333
117	2022-02-05 06:12:00	10	10.9167			-0.916667			4.5	4.625			-0.125			25.5	26.375			-0.875			-1.5	-1.25			-0.25			12.5	12.0833			0.416667			22.5	22.9167			-0.416667			33.5	33.2083			0.291667
117	2022-02-05 08:20:00	11	11			0			4	4.83333			-0.833333			26.5	26.2917			0.208333			-1.5	-1.04167			-0.458333			11	12.0833			-1.08333			22.5	22.625			-0.125			33.5	33.1667			0.333333
117	2022-02-05 10:28:00	10.5	11.0833			-0.583333			5	5			0			27.5	26.2083			1.29167			-1	-0.791667			-0.208333			11.5	11.9583			-0.458333			22	22.1667			-0.166667			33.5	33.125			0.375
117	2022-02-05 12:36:00	11.5	11.125			0.375			5	5.16667			-0.166667			27	26.0833			0.916667			-0.5	-0.541667			0.0416667			12	11.7917			0.208333			22.5	21.7083			0.791667			33.5	33.0417			0.458333
117	2022-02-05 14:44:00	15.5	11.2083			4.29167			5.5	5.29167			0.208333			27	26.0417			0.958333			0	-0.291667			0.291667			10.5	11.7917			-1.29167			21	21.375			-0.375			33	33			0
117	2022-02-05 16:52:00	13.5	11.3333			2.16667			6	5.375			0.625			26.5	25.9167			0.583333			0.5	-0.0416667			0.541667			11.5	11.6667			-0.166667			20.5	21			-0.5			33	33.0417			-0.0416667
117	2022-02-05 19:00:00	12	11.4583			0.541667			6	5.375			0.625			25.5	25.8333			-0.333333			1	0.166667			0.833333			13	11.75			1.25			22	20.625			1.375			32.5	33			-0.5
117	2022-02-05 21:08:00	11.5	11.5833			-0.0833333			6	5.41667			0.583333			25	25.9583			-0.958333			1	0.375			0.625			12	11.6667			0.333333			20.5	20.4167			0.0833333			32.5	33			-0.5
117	2022-02-05 23:16:00	10.5	11.625			-1.125			6	5.54167			0.458333			24.5	26.0833			-1.58333			1	0.583333			0.416667			12	11.6667			0.333333			19.5	20.5			-1			32.5	32.9583			-0.458333
118	2022-02-06 01:24:00	10.5	11.7917	11.7917	12.7917	-1.29167	-1.45833	1.70833	5.5	5.70833	5.70833	7.29167	-0.208333	-1.29167	1.25	25	26.0833	25.9583	26.3333	-1.08333	-1.58333	2	1	0.791667	0.791667	3.41667	0.208333	-0.625	0.666667	12	11.7083	11.7083	13.7083	0.291667	-1.33333	1.70833	18.5	20.7917	20.75	21.125	-2.29167	-2.91667	4.70833	32.5	32.9583	31.5833	33	-0.458333	-1.08333
118	2022-02-06 03:32:00	10.5	11.9583			-1.45833			5.5	5.91667			-0.416667			24.5	26.0833			-1.58333			1	1			0			11	11.7917			-0.791667			18	20.8333			-2.83333			33	33			0
118	2022-02-06 05:40:00	10.5	11.8333			-1.33333			5.5	6.125			-0.625			25.5	26			-0.5			1	1.20833			-0.208333			12	12			0			18	20.9167			-2.91667			33	32.9583			0.0416667
118	2022-02-06 07:48:00	11.5	11.8333			-0.333333			5	6.29167			-1.29167			27	25.9583			1.04167			1	1.41667			-0.416667			11.5	12.1667			-0.666667			20	20.9167			-0.916667			33.5	32.9167			0.583333
118	2022-02-06 09:56:00	11.5	11.9583			-0.458333			5.5	6.41667			-0.916667			28	26			2			1	1.625			-0.625			11	12.3333			-1.33333			23.5	20.7917			2.70833			33	32.8333			0.166667
118	2022-02-06 12:04:00	12.5	12.0417			0.458333			7	6.54167			0.458333			27.5	26.0833			1.41667			1.5	1.83333			-0.333333			12	12.4583			-0.458333			25.5	20.7917			4.70833			33.5	32.7083			0.791667
118	2022-02-06 14:12:00	13.5	12.1667			1.33333			7.5	6.625			0.875			27	26.25			0.75			2	2.08333			-0.0833333			13	12.7083			0.291667			23	20.8333			2.16667			34	32.5417			1.45833
118	2022-02-06 16:20:00	14	12.2917			1.70833			8	6.75			1.25			26	26.2917			-0.291667			2.5	2.33333			0.166667			13	12.875			0.125			22	20.9583			1.04167			32.5	32.3333			0.166667
118	2022-02-06 18:28:00	13.5	12.4583			1.04167			8	6.875			1.125			26	26.3333			-0.333333			3	2.58333			0.416667			13.5	13.0833			0.416667			20.5	21.0417			-0.541667			32.5	32.0417			0.458333
118	2022-02-06 20:36:00	13.5	12.5833			0.916667			7.5	7			0.5			26	26.2917			-0.291667			3.5	2.83333			0.666667			15	13.2917			1.70833			20.5	21.125			-0.625			31.5	31.8333			-0.333333
118	2022-02-06 22:44:00	12.5	12.6667			-0.166667			7.5	7.16667			0.333333			26	26.2917			-0.291667			3.5	3.125			0.375			13.5	13.5			0			20.5	21.0833			-0.583333			31	31.6667			-0.666667
119	2022-02-07 00:52:00	12	12.7917	12.7917	15.7917	-0.791667	-1.625	3.04167	7	7.29167	7.29167	7.75	-0.291667	-0.333333	0.375	26.5	26.1667	25.625	26.1667	0.333333	-1.125	0.958333	4	3.41667	3.41667	7.25	0.583333	-0.833333	1.125	15	13.7083	13.7083	16.8333	1.29167	-1.95833	1.29167	20	20.75	20.2917	24.9583	-0.75	-3.25	6.25	30.5	31.5833	30.5417	31.5833	-1.08333	-1.91667
119	2022-02-07 03:00:00	12	13.0833			-1.08333			7	7.33333			-0.333333			25.5	26.0833			-0.583333			4	3.75			0.25			14	13.9167			0.0833333			20	20.2917			-0.291667			30	31.5417			-1.54167
119	2022-02-07 05:08:00	12.5	13.2917			-0.791667			7	7.33333			-0.333333			25	26.0417			-1.04167			4	4.125			-0.125			13.5	14			-0.5			19	20.875			-1.875			29.5	31.4167			-1.91667
119	2022-02-07 07:16:00	12	13.625			-1.625			7	7.29167			-0.291667			25	26.0417			-1.04167			4	4.54167			-0.541667			14.5	14.0833			0.416667			19	21.5417			-2.54167			30.5	31.4167			-0.916667
119	2022-02-07 09:24:00	12.5	13.875			-1.375			7	7.29167			-0.291667			27	26.0417			0.958333			4.5	4.95833			-0.458333			14	14.2083			-0.208333			19.5	22.2083			-2.70833			31.5	31.375			0.125
119	2022-02-07 11:32:00	13	14			-1			7	7.33333			-0.333333			26.5	25.9167			0.583333			4.5	5.33333			-0.833333			13.5	14.4167			-0.916667			19.5	22.75			-3.25			32	31.3333			0.666667
119	2022-02-07 13:40:00	16	14.2083			1.79167			7.5	7.375			0.125			26.5	25.8333			0.666667			5.5	5.75			-0.25			14.5	15.0417			-0.541667			20	23.25			-3.25			33	31.2083			1.79167
119	2022-02-07 15:48:00	16	14.4583			1.54167			7.5	7.45833			0.0416667			26.5	25.6667			0.833333			6.5	6.125			0.375			14	15.4583			-1.45833			30	23.75			6.25			32.5	31			1.5
119	2022-02-07 17:56:00	18	14.9583			3.04167			7.5	7.54167			-0.0416667			26	25.625			0.375			7.5	6.5			1			14	15.9583			-1.95833			30	24.1667			5.83333			32.5	30.7083			1.79167
119	2022-02-07 20:04:00	16.5	15.375			1.125			8	7.625			0.375			26	25.625			0.375			8	6.875			1.125			15	16.4583			-1.45833			28.5	24.5833			3.91667			32	30.7083			1.29167
119	2022-02-07 22:12:00	15	15.7917			-0.791667			8	7.75			0.25			24.5	25.625			-1.125			8	7.25			0.75			17.5	16.8333			0.666667			27	24.9583			2.04167			31	30.5417			0.458333
120	2022-02-08 00:20:00	15	16.125	15.125	16.4583	-1.125	-1.45833	1.54167	8	7.875	7.875	9.20833	0.125	-0.291667	0.541667	25	25.5	24.5833	25.5417	-0.5	-2.16667	2.08333	8.5	7.58333	7.58333	9.375	0.916667	-0.5	0.916667	21	17.2083	17.2083	19	3.79167	-0.541667	3.79167	26.5	25.2917	24.2917	26.125	1.20833	-2	2.29167	29.5	30.5417	30.5	31.3333	-1.04167	-4
120	2022-02-08 02:28:00	15	16.4583			-1.45833			8	8			0			24.5	25.5417			-1.04167			8.5	7.91667			0.583333			20	17.6667			2.33333			26	25.7083			0.291667			28	30.5833			-2.58333
120	2022-02-08 04:36:00	18	16.4583			1.54167			8	8.125			-0.125			25	25.5417			-0.541667			8.5	8.20833			0.291667			20	18			2			25	26.125			-1.125			26.5	30.5			-4
120	2022-02-08 06:44:00	17.5	16.4583			1.04167			8	8.29167			-0.291667			25	25.4167			-0.416667			8.5	8.45833			0.0416667			19.5	18.3333			1.16667			24	25.875			-1.875			29.5	30.5417			-1.04167
120	2022-02-08 08:52:00	17	16.2083			0.791667			8.5	8.45833			0.0416667			25	25.25			-0.25			8.5	8.66667			-0.166667			19	18.6667			0.333333			23.5	25.5			-2			28.5	30.5417			-2.04167
120	2022-02-08 11:00:00	16.5	16.0833			0.416667			8.5	8.58333			-0.0833333			25.5	25.0833			0.416667			8.5	8.83333			-0.333333			18.5	18.9583			-0.458333			23.5	25.2083			-1.70833			31.5	30.5833			0.916667
120	2022-02-08 13:08:00	17	16.0417			0.958333			8.5	8.70833			-0.208333			27	24.9167			2.08333			8.5	9			-0.5			19	19			0			24.5	25.0417			-0.541667			32.5	30.6667			1.83333
120	2022-02-08 15:16:00	16	16			0			9	8.83333			0.166667			26.5	24.8333			1.66667			9	9.125			-0.125			18.5	18.75			-0.25			25	24.875			0.125			32	30.7917			1.20833
120	2022-02-08 17:24:00	16	15.9167			0.0833333			9.5	8.95833			0.541667			25	24.6667			0.333333			9.5	9.20833			0.291667			18	18.5417			-0.541667			27	24.7083			2.29167			33	31			2
120	2022-02-08 19:32:00	15	15.625			-0.625			9.5	9.04167			0.458333			24	24.625			-0.625			10	9.29167			0.708333			18	18.2917			-0.291667			25.5	24.5417			0.958333			32.5	31.2083			1.29167
120	2022-02-08 21:40:00	15	15.375			-0.375			9.5	9.125			0.375			24	24.5833			-0.583333			10	9.33333			0.666667			18.5	18.0833			0.416667			25	24.4167			0.583333			32.5	31.25			1.25
120	2022-02-08 23:48:00	14.5	15.125			-0.625			9.5	9.20833			0.291667			22.5	24.6667			-2.16667			10	9.375			0.625			18	17.9167			0.0833333			25	24.2917			0.708333			32	31.3333			0.666667
121	2022-02-09 01:56:00	14.5	15	14.9583	15.375	-0.5	-1	1.45833	9.5	9.25	9.25	9.45833	0.25	-0.333333	0.25	24	24.6667	24.375	24.6667	-0.666667	-2.04167	1.58333	10	9.41667	9.375	9.5	0.583333	-0.5	0.583333	18	17.75	17.4167	18.0833	0.25	-1.25	1.5	24.5	24.25	24.25	25.8333	0.25	-2.83333	2.625	31	31.25	30.2083	31.25	-0.25	-2.20833
121	2022-02-09 04:04:00	14	14.9583			-0.958333			9.5	9.29167			0.208333			22.5	24.5417			-2.04167			9.5	9.45833			0.0416667			17.5	17.5417			-0.0416667			24	24.4167			-0.416667			30.5	31.25			-0.75
121	2022-02-09 06:12:00	14.5	14.9583			-0.458333			9	9.33333			-0.333333			24.5	24.4583			0.0416667			9.5	9.5			0			17	17.4167			-0.416667			23	24.625			-1.625			29	31.2083			-2.20833
121	2022-02-09 08:20:00	14.5	14.9583			-0.458333			9	9.33333			-0.333333			24.5	24.375			0.125			9	9.5			-0.5			17	17.4583			-0.458333			22.5	24.7083			-2.20833			30	31.0833			-1.08333
121	2022-02-09 10:28:00	14	15			-1			9.5	9.33333			0.166667			26	24.4167			1.58333			9	9.45833			-0.458333			17	17.5833			-0.583333			22	24.8333			-2.83333			29.5	30.9167			-1.41667
121	2022-02-09 12:36:00	15	15			0			9	9.33333			-0.333333			25.5	24.375			1.125			9	9.45833			-0.458333			16.5	17.6667			-1.16667			23	24.9583			-1.95833			30.5	30.75			-0.25
121	2022-02-09 14:44:00	16.5	15.0417			1.45833			9	9.33333			-0.333333			25.5	24.4583			1.04167			9	9.41667			-0.416667			16.5	17.75			-1.25			26.5	25.0417			1.45833			32.5	30.4583			2.04167
121	2022-02-09 16:52:00	16	15.0417			0.958333			9.5	9.33333			0.166667			25.5	24.4583			1.04167			9.5	9.375			0.125			17	17.7917			-0.791667			27.5	25.2083			2.29167			31.5	30.2083			1.29167
121	2022-02-09 19:00:00	16	15.125			0.875			9.5	9.33333			0.166667			24	24.5417			-0.541667			9.5	9.375			0.125			18.5	17.875			0.625			28	25.375			2.625			31.5	30.3333			1.16667
121	2022-02-09 21:08:00	15.5	15.2083			0.291667			9.5	9.375			0.125			24.5	24.5417			-0.0416667			9.5	9.375			0.125			19.5	18			1.5			27	25.625			1.375			30.5	30.4583			0.0416667
121	2022-02-09 23:16:00	15	15.375			-0.375			9.5	9.45833			0.0416667			23.5	24.5417			-1.04167			10	9.41667			0.583333			19.5	18.0833			1.41667			26.5	25.8333			0.666667			30.5	30.5			0
122	2022-02-10 01:24:00	15	15.9583	15.9583	16.4583	-0.958333	-1.875	4.625	9.5	9.58333	9.58333	11.7083	-0.0833333	-0.666667	1.29167	23.5	24.5417	24.5417	25.375	-1.04167	-1.33333	3.33333	9.5	9.45833	9.45833	10.375	0.0416667	-0.708333	1.25	19	18.1667	17.75	18.5	0.833333	-0.458333	0.833333	26	26.0833	25.9167	26.7917	-0.0833333	-1.625	3.29167	28.5	30.625	30.625	31.5833	-2.125	-2.70833
122	2022-02-10 03:32:00	14.5	16.375			-1.875			9.5	9.79167			-0.291667			24	24.6667			-0.666667			9.5	9.54167			-0.0416667			18.5	18.2917			0.208333			26.5	26.625			-0.125			28	30.7083			-2.70833
122	2022-02-10 05:40:00	15	16.4583			-1.45833			9.5	10			-0.5			23.5	24.8333			-1.33333			9.5	9.70833			-0.208333			18.5	18.4167			0.0833333			26	26.7917			-0.791667			32	30.7083			1.29167
122	2022-02-10 07:48:00	15.5	16.4583			-0.958333			9.5	10.1667			-0.666667			24.5	25.0833			-0.583333			9.5	9.875			-0.375			18.5	18.5			0			26	26.75			-0.75			30.5	30.875			-0.375
122	2022-02-10 09:56:00	16.5	16.4167			0.0833333			10	10.3333			-0.333333			24.5	25.3333			-0.833333			9.5	10.0417			-0.541667			18	18.4583			-0.458333			25	26.625			-1.625			30.5	30.9583			-0.458333
122	2022-02-10 12:04:00	21	16.375			4.625			11	10.625			0.375			26	25.375			0.625			9.5	10.2083			-0.708333			18	18.3333			-0.333333			25	26.4167			-1.41667			31	31.0833			-0.0833333
122	2022-02-10 14:12:00	20	16.375			3.625			11.5	10.9167			0.583333			27	25.375			1.625			10	10.2917			-0.291667			18	18.1667			-0.166667			29.5	26.2083			3.29167			31.5	31.1667			0.333333
122	2022-02-10 16:20:00	17.5	16.3333			1.16667			11.5	11.3333			0.166667			27.5	25.2917			2.20833			11	10.375			0.625			18	18.0417			-0.0416667			28.5	26.0417			2.45833			32.5	31.375			1.125
122	2022-02-10 18:28:00	16	16.3333			-0.333333			11.5	11.5417			-0.0416667			28.5	25.1667			3.33333			11.5	10.375			1.125			18	17.9583			0.0416667			27	25.9583			1.04167			33.5	31.5833			1.91667
122	2022-02-10 20:36:00	15.5	16.2917			-0.791667			11.5	11.6667			-0.166667			27	25.0417			1.95833			11.5	10.3333			1.16667			18	17.8333			0.166667			26.5	25.9167			0.583333			32.5	31.4583			1.04167
122	2022-02-10 22:44:00	15	16.2083			-1.20833			13	11.7083			1.29167			25	24.7917			0.208333			11.5	10.25			1.25			18	17.75			0.25			24.5	26.0417			-1.54167			32	31.4583			0.541667
123	2022-02-11 00:52:00	15	16.0417	14.4167	16.0417	-1.04167	-1.04167	0.0833333	13	11.625	7.08333	11.625	1.375	-1.29167	3.08333	23.5	24.625	23.7083	24.6667	-1.125	-2.75	4.29167	11	10.125	7.29167	10.125	0.875	-1.04167	0.875	17.5	17.7083	17.5833	17.7917	-0.208333	-0.75	0.916667	24	26.4167	25.875	26.625	-2.41667	-2.625	3.625	31.5	31.5833	31.0417	31.7083	-0.0833333	-1.20833
123	2022-02-11 03:00:00	14.5	15.5			-1			14.5	11.4167			3.08333			22.5	24.5833			-2.08333			10.5	10			0.5			17.5	17.7083			-0.208333			24	26.625			-2.625			31	31.6667			-0.666667
123	2022-02-11 05:08:00	14.5	15.0417			-0.541667			12	11.0833			0.916667			22.5	24.6667			-2.16667			9.5	9.875			-0.375			17.5	17.75			-0.25			25.5	26.3333			-0.833333			30.5	31.7083			-1.20833
123	2022-02-11 07:16:00	14.5	14.75			-0.25			11	10.75			0.25			22	24.5833			-2.58333			9	9.66667			-0.666667			17	17.75			-0.75			25.5	26.0833			-0.583333			30.5	31.625			-1.125
123	2022-02-11 09:24:00	14.5	14.5833			-0.0833333			10	10.375			-0.375			21.5	24.25			-2.75			8.5	9.375			-0.875			17.5	17.7917			-0.291667			27.5	26			1.5			30.5	31.4167			-0.916667
123	2022-02-11 11:32:00	14.5	14.4167			0.0833333			9	9.95833			-0.958333			22.5	23.9167			-1.41667			8	9.04167			-1.04167			17.5	17.75			-0.25			29.5	25.875			3.625			32	31.2917			0.708333
123	2022-02-11 13:40:00	14.5	14.5			0			8.5	9.375			-0.875			25.5	23.75			1.75			8	8.66667			-0.666667			18	17.7083			0.291667			27.5	25.875			1.625			32	31.1667			0.833333
123	2022-02-11 15:48:00	14.5	14.5			0			7.5	8.79167			-1.29167			28	23.7083			4.29167			8.5	8.29167			0.208333			18.5	17.7083			0.791667			26	25.9583			0.0416667			32	31.0833			0.916667
123	2022-02-11 17:56:00	14	14.5			-0.5			7.5	8.04167			-0.541667			26.5	23.7917			2.70833			8.5	7.91667			0.583333			18	17.6667			0.333333			25.5	26			-0.5			31.5	31.0417			0.458333
123	2022-02-11 20:04:00	14	14.4583			-0.458333			7	7.45833			-0.458333			24.5	23.9167			0.583333			8	7.58333			0.416667			18.5	17.5833			0.916667			26	26.1667			-0.166667			31	31.2083			-0.208333
123	2022-02-11 22:12:00	13.5	14.4583			-0.958333			6.5	7.08333			-0.583333			23	24.25			-1.25			7.5	7.29167			0.208333			17.5	17.5833			-0.0833333			25	26.2083			-1.20833			31	31.3333			-0.333333
124	2022-02-12 00:20:00	16	14.375	13.75	14.8333	1.625	-1.83333	1.625	6	6.95833	6.95833	7.375	-0.958333	-2.375	4.33333	23	24.625	24.625	25.3333	-1.625	-2.83333	3.66667	7	7	5.58333	7	0	-1.125	0.875	17.5	17.5417	16.125	17.5417	-0.0416667	-0.75	0.375	24.5	26.25	25.8333	26.2917	-1.75	-2.41667	3.5	30.5	31.5	31.5	32.125	-1	-2.04167
124	2022-02-12 02:28:00	15	14.2917			0.708333			6	7.16667			-1.16667			23	25.125			-2.125			6.5	6.75			-0.25			17.5	17.5			0			25	26.25			-1.25			30.5	31.5833			-1.08333
124	2022-02-12 04:36:00	14.5	14.1667			0.333333			5.5	7.29167			-1.79167			23.5	25.3333			-1.83333			6	6.58333			-0.583333			17	17.4167			-0.416667			24.5	26.25			-1.75			30.5	31.625			-1.125
124	2022-02-12 06:44:00	14	14.25			-0.25			5	7.375			-2.375			24	25.1667			-1.16667			5.5	6.41667			-0.916667			16.5	17.25			-0.75			27.5	26.2917			1.20833			32.5	31.625			0.875
124	2022-02-12 08:52:00	14.5	14.3333			0.166667			6.5	7.33333			-0.833333			26	25			1			5.5	6.25			-0.75			17	17.125			-0.125			26	26.2917			-0.291667			32	31.5833			0.416667
124	2022-02-12 11:00:00	13.5	14.2917			-0.791667			8.5	7.25			1.25			26	24.875			1.125			5	6.125			-1.125			17	16.9167			0.0833333			28	26.0833			1.91667			32.5	31.5			1
124	2022-02-12 13:08:00	13.5	14.25			-0.75			11.5	7.16667			4.33333			28.5	24.8333			3.66667			5	6			-1			17	16.7917			0.208333			29.5	26			3.5			33	31.5417			1.45833
124	2022-02-12 15:16:00	13	14.0417			-1.04167			10	7.125			2.875			28	24.75			3.25			6	5.875			0.125			17	16.625			0.375			27.5	25.9583			1.54167			32.5	31.6667			0.833333
124	2022-02-12 17:24:00	15.5	13.875			1.625			8.5	7.08333			1.41667			26	24.7083			1.29167			6.5	5.75			0.75			16.5	16.4167			0.0833333			26.5	26			0.5			32	31.9167			0.0833333
124	2022-02-12 19:32:00	15	13.75			1.25			7	7.08333			-0.0833333			24.5	24.625			-0.125			6.5	5.66667			0.833333			16.5	16.375			0.125			25.5	26.0833			-0.583333			31	32.125			-1.125
124	2022-02-12 21:40:00	13.5	14.5			-1			6	7.125			-1.125			23	25.0417			-2.04167			6.5	5.625			0.875			16	16.25			-0.25			23.5	25.9167			-2.41667			30	32.0417			-2.04167
124	2022-02-12 23:48:00	13	14.8333			-1.83333			5.5	7.08333			-1.58333			22.5	25.3333			-2.83333			6	5.58333			0.416667			16	16.125			-0.125			24	25.8333			-1.83333			31.5	31.9583			-0.458333
125	2022-02-13 01:56:00	13.5	15.1667	14.1667	15.4167	-1.66667	-2.41667	7.75	5.5	6.91667	5.95833	6.91667	-1.41667	-1.41667	0.541667	22	25.5833	24	25.5833	-3.58333	-3.58333	4.66667	5.5	5.625	4.875	5.66667	-0.125	-0.666667	0.625	15.5	15.9583	15.0417	15.9583	-0.458333	-0.791667	0.791667	24	25.5	24	25.5	-1.5	-1.70833	0.833333	32	31.8333	30.7083	31.8333	0.166667	-0.875
125	2022-02-13 04:04:00	13	15.3333			-2.33333			5.5	6.5			-1			22.5	25.4583			-2.95833			5	5.66667			-0.666667			15	15.7917			-0.791667			25.5	25.125			0.375			33.5	31.625			1.875
125	2022-02-13 06:12:00	13	15.4167			-2.41667			5.5	6.20833			-0.708333			22.5	25.1667			-2.66667			5	5.625			-0.625			16.5	15.7083			0.791667			25.5	24.875			0.625			33	31.5417			1.45833
125	2022-02-13 08:20:00	23	15.25			7.75			5.5	6.04167			-0.541667			29	25			4			5	5.54167			-0.541667			15	15.625			-0.625			25.5	24.6667			0.833333			31.5	31.4583			0.0416667
125	2022-02-13 10:28:00	18.5	15.0833			3.41667			6	6			0			29.5	24.8333			4.66667			5	5.45833			-0.458333			15.5	15.5417			-0.0416667			25	24.5			0.5			31	31.375			-0.375
125	2022-02-13 12:36:00	17.5	15.0417			2.45833			6.5	6			0.5			29	24.75			4.25			5.5	5.375			0.125			15	15.4167			-0.416667			24	24.4167			-0.416667			31	31.375			-0.375
125	2022-02-13 14:44:00	15.5	15.0417			0.458333			6.5	6			0.5			27	24.7083			2.29167			5.5	5.29167			0.208333			15	15.2917			-0.291667			25	24.375			0.625			30.5	31.2083			-0.708333
125	2022-02-13 16:52:00	14	15			-1			6.5	6			0.5			24.5	24.7083			-0.208333			5.5	5.20833			0.291667			16	15.2083			0.791667			24.5	24.2917			0.208333			31.5	31			0.5
125	2022-02-13 19:00:00	13.5	15			-1.5			6.5	5.95833			0.541667			24	24.625			-0.625			5.5	5.125			0.375			15.5	15.1667			0.333333			24	24.0833			-0.0833333			31	30.75			0.25
125	2022-02-13 21:08:00	13	15			-2			6.5	5.95833			0.541667			22.5	24.5833			-2.08333			5.5	5			0.5			15.5	15.0417			0.458333			23.5	24			-0.5			30	30.7083			-0.708333
125	2022-02-13 23:16:00	13	14.1667			-1.16667			6	6.29167			-0.291667			22	24			-2			5.5	4.875			0.625			14.5	15.0833			-0.583333			22.5	24.2083			-1.70833			30	30.875			-0.875
126	2022-02-14 01:24:00	13	13.7083	13.3333	13.7083	-0.708333	-0.708333	2.5	5.5	6.91667	6.91667	12.75	-1.41667	-4.16667	5.66667	22	24.0417	23.7917	24.0417	-2.04167	-2.5	6.125	5	4.70833	2.125	4.70833	0.291667	-0.541667	0.416667	14.5	15.0833	15.0833	15.4583	-0.583333	-0.708333	1.04167	23.5	24.4583	24.4583	27.5417	-0.958333	-2.20833	3.58333	29.5	31	31	32.125	-1.5	-1.66667
126	2022-02-14 03:32:00	13	13.3333			-0.333333			5.5	7.79167			-2.29167			22	24			-2			4.5	4.5			0			14.5	15.0833			-0.583333			23	24.9583			-1.95833			29.5	31.1667			-1.66667
126	2022-02-14 05:40:00	13	13.375			-0.375			5	8.70833			-3.70833			21.5	24			-2.5			4	4.25			-0.25			14.5	15.2083			-0.708333			23	25.2083			-2.20833			30.5	31.2917			-0.791667
126	2022-02-14 07:48:00	13	13.4583			-0.458333			5.5	9.66667			-4.16667			22	24			-2			3.5	4.04167			-0.541667			15	15.25			-0.25			24.5	25.4167			-0.916667			32.5	31.375			1.125
126	2022-02-14 09:56:00	13	13.4583			-0.458333			9.5	10.25			-0.75			22	23.9167			-1.91667			3.5	3.79167			-0.291667			15.5	15.2917			0.208333			28	25.5833			2.41667			33.5	31.4167			2.08333
126	2022-02-14 12:04:00	13	13.4583			-0.458333			13.5	10.9583			2.54167			30	23.875			6.125			3	3.5			-0.5			15.5	15.3333			0.166667			28	25.875			2.125			32.5	31.5833			0.916667
126	2022-02-14 14:12:00	13	13.4583			-0.458333			17	11.5			5.5			28.5	23.8333			4.66667			3	3.16667			-0.166667			15	15.4167			-0.416667			30	26.4167			3.58333			33	31.75			1.25
126	2022-02-14 16:20:00	16	13.5			2.5			17.5	11.9583			5.54167			27	23.7917			3.20833			2.5	2.875			-0.375			16.5	15.4583			1.04167			28	26.7083			1.29167			32	31.9167			0.0833333
126	2022-02-14 18:28:00	15	13.5417			1.45833			18	12.3333			5.66667			24.5	23.8333			0.666667			3	2.58333			0.416667			16.5	15.4583			1.04167			27	27.0417			-0.0416667			32.5	32.0417			0.458333
126	2022-02-14 20:36:00	13.5	13.625			-0.125			13.5	12.625			0.875			23	23.875			-0.875			2.5	2.33333			0.166667			16	15.4583			0.541667			26	27.375			-1.375			31.5	32.125			-0.625
126	2022-02-14 22:44:00	13	13.6667			-0.666667			15	12.75			2.25			22	23.9167			-1.91667			2	2.125			-0.125			16	15.375			0.625			27	27.5417			-0.541667			32	32.0417			-0.0416667
127	2022-02-15 00:52:00	13	13.75	13.75	16.3333	-0.75	-2.33333	10.1667	12.5	12.4583	5	12.4583	0.0416667	-2.04167	0.0416667	21.5	24.0417	22.4167	24.0417	-2.54167	-2.54167	3.83333	1.5	1.91667	1.5	1.91667	-0.416667	-0.708333	0.5	15.5	15.375	14.7917	15.5	0.125	-1.29167	1.125	29	27.3333	23.25	27.3333	1.66667	-1.75	1.66667	32	31.9583	31.0417	31.9583	0.0416667	-1.33333
127	2022-02-15 03:00:00	13.5	13.875			-0.375			11	11.8333			-0.833333			21.5	23.75			-2.25			1.5	1.79167			-0.291667			15	15.4167			-0.416667			27	27			0			31.5	31.9167			-0.416667
127	2022-02-15 05:08:00	13.5	15			-1.5			10	10.875			-0.875			22.5	23.4583			-0.958333			1	1.70833			-0.708333			14.5	15.5			-1			27	26.4583			0.541667			31	31.7917			-0.791667
127	2022-02-15 07:16:00	14	15.5417			-1.54167			8.5	9.875			-1.375			22	23.1667			-1.16667			1	1.66667			-0.666667			14.5	15.4167			-0.916667			27	26.0417			0.958333			31.5	31.6667			-0.166667
127	2022-02-15 09:24:00	13.5	15.8333			-2.33333			7	8.79167			-1.79167			22.5	23			-0.5			1	1.58333			-0.583333			14	15.2917			-1.29167			26.5	25.625			0.875			31.5	31.5			0
127	2022-02-15 11:32:00	14	16.0833			-2.08333			6	8.04167			-2.04167			23.5	22.7917			0.708333			1	1.54167			-0.541667			15.5	15.1667			0.333333			25.5	25.25			0.25			32.5	31.375			1.125
127	2022-02-15 13:40:00	14.5	16.25			-1.75			6	7.125			-1.125			26.5	22.6667			3.83333			1.5	1.54167			-0.0416667			16	15.0417			0.958333			24	24.7917			-0.791667			32	31.25			0.75
127	2022-02-15 15:48:00	26.5	16.3333			10.1667			5.5	6.41667			-0.916667			25	22.5417			2.45833			2	1.54167			0.458333			16	14.875			1.125			23.5	24.2917			-0.791667			31.5	31.125			0.375
127	2022-02-15 17:56:00	22.5	16.2917			6.20833			5.5	5.79167			-0.291667			23.5	22.4583			1.04167			2	1.54167			0.458333			15.5	14.875			0.625			23	23.9167			-0.916667			30.5	31.0417			-0.541667
127	2022-02-15 20:04:00	18.5	16.2083			2.29167			5	5.29167			-0.291667			22.5	22.4167			0.0833333			2	1.54167			0.458333			15	14.7917			0.208333			22	23.5417			-1.54167			30.5	31.1667			-0.666667
127	2022-02-15 22:12:00	16.5	16.125			0.375			4.5	5			-0.5			20.5	22.4167			-1.91667			2	1.5			0.5			14.5	14.9167			-0.416667			21.5	23.25			-1.75			30	31.3333			-1.33333
128	2022-02-16 00:20:00	15	16.0417	13.5833	16.2083	-1.04167	-3.20833	2.375	4	4.83333	3.375	4.83333	-0.833333	-1.08333	0.75	20.5	22.7083	22.7083	24.125	-2.20833	-3	4.16667	2	1.45833	0.458333	1.5	0.541667	-1	1.625	14.5	14.9583	14.7083	15.2083	-0.458333	-1.70833	2.58333	21.5	22.9583	20.875	22.9583	-1.45833	-2.125	1.66667	30.5	31.4583	31.4167	32.0833	-0.958333	-1.08333
128	2022-02-16 02:28:00	14	16.0833			-2.08333			4	4.70833			-0.708333			20	23			-3			1.5	1.41667			0.0833333			13.5	15.125			-1.625			23	22.625			0.375			30.5	31.4167			-0.916667
128	2022-02-16 04:36:00	13	16.2083			-3.20833			3.5	4.58333			-1.08333			20.5	22.8333			-2.33333			1.5	1.41667			0.0833333			15	15.2083			-0.208333			22.5	22.375			0.125			30.5	31.4167			-0.916667
128	2022-02-16 06:44:00	12.5	15.3333			-2.83333			4	4.5			-0.5			22	22.7917			-0.791667			1	1.45833			-0.458333			13.5	15.1667			-1.66667			22.5	22.0833			0.416667			32.5	31.4167			1.08333
128	2022-02-16 08:52:00	13	14.6667			-1.66667			5	4.41667			0.583333			22	22.7917			-0.791667			0.5	1.5			-1			16	15.0417			0.958333			23.5	21.8333			1.66667			33.5	31.4583			2.04167
128	2022-02-16 11:00:00	12.5	14.2917			-1.79167			5	4.33333			0.666667			26	22.75			3.25			0.5	1.5			-1			14.5	15.0417			-0.541667			23	21.6667			1.33333			33	31.5			1.5
128	2022-02-16 13:08:00	14.5	14			0.5			4.5	4.20833			0.291667			27	22.8333			4.16667			0.5	1.41667			-0.916667			17.5	14.9167			2.58333			21.5	21.4583			0.0416667			32	31.5833			0.416667
128	2022-02-16 15:16:00	16	13.75			2.25			4.5	4.08333			0.416667			24.5	23			1.5			1.5	1.25			0.25			17	14.9167			2.08333			21	21.2917			-0.291667			32	31.7083			0.291667
128	2022-02-16 17:24:00	16	13.625			2.375			4.5	3.91667			0.583333			24.5	23.1667			1.33333			2.5	1.08333			1.41667			15.5	14.9583			0.541667			20	20.9583			-0.958333			31.5	31.875			-0.375
128	2022-02-16 19:32:00	14.5	13.5833			0.916667			4.5	3.75			0.75			23.5	23.2917			0.208333			2.5	0.875			1.625			14	14.7917			-0.791667			20	20.875			-0.875			31	32.0417			-1.04167
128	2022-02-16 21:40:00	14	13.5833			0.416667			4	3.54167			0.458333			22	23.375			-1.375			2	0.666667			1.33333			15	14.8333			0.166667			20	20.875			-0.875			31	32.0833			-1.08333
128	2022-02-16 23:48:00	13	13.7083			-0.708333			3	3.375			-0.375			21.5	24.125			-2.625			1	0.458333			0.541667			13	14.7083			-1.70833			19	21.125			-2.125			31	32.0417			-1.04167
129	2022-02-17 01:56:00	12	13.875	13.375	13.875	-1.875	-1.875	1.125	2.5	3.25	2.70833	3.25	-0.75	-1.70833	1.79167	22.5	24.375	24	24.7083	-1.875	-2.16667	7	0	0.208333	-2.125	0.208333	-0.208333	-1.04167	0.125	14.5	14.5833	12.9167	14.5833	-0.0833333	-0.958333	1.75	19.5	21.375	21.375	22.7083	-1.875	-2.625	4.20833	32	32	31.9583	32.5	0	-0.833333
129	2022-02-17 04:04:00	12.5	13.875			-1.375			2	3.20833			-1.20833			22	24.1667			-2.16667			-0.5	-0.0416667			-0.458333			14	14.25			-0.25			19	21.625			-2.625			32.5	31.9583			0.541667
129	2022-02-17 06:12:00	12.5	13.7083			-1.20833			1.5	3.20833			-1.70833			22	24.0833			-2.08333			-1	-0.375			-0.625			13	13.9583			-0.958333			21.5	21.875			-0.375			32.5	32			0.5
129	2022-02-17 08:20:00	12.5	13.5			-1			1.5	3.125			-1.625			23	24			-1			-1.5	-0.75			-0.75			14	13.9167			0.0833333			22.5	22.125			0.375			33	32.0417			0.958333
129	2022-02-17 10:28:00	14.5	13.4167			1.08333			3	3			0			31	24			7			-2	-1.125			-0.875			14.5	13.8333			0.666667			26.5	22.2917			4.20833			33	32.1667			0.833333
129	2022-02-17 12:36:00	14.5	13.375			1.125			3.5	2.83333			0.666667			29	24.0417			4.95833			-2.5	-1.45833			-1.04167			13	13.625			-0.625			26	22.375			3.625			32.5	32.25			0.25
129	2022-02-17 14:44:00	14.5	13.375			1.125			4	2.75			1.25			24.5	24.25			0.25			-2.5	-1.70833			-0.791667			13.5	13.5			0			24.5	22.5			2			31.5	32.3333			-0.833333
129	2022-02-17 16:52:00	14	13.5			0.5			4.5	2.70833			1.79167			23.5	24.5			-1			-2.5	-1.875			-0.625			13.5	13.5			0			24	22.5833			1.41667			32.5	32.375			0.125
129	2022-02-17 19:00:00	13.5	13.5417			-0.0416667			3.5	2.70833			0.791667			23.5	24.625			-1.125			-2	-2			0			15	13.25			1.75			23	22.7083			0.291667			32	32.4167			-0.416667
129	2022-02-17 21:08:00	13.5	13.5833			-0.0833333			3	2.75			0.25			23.5	24.7083			-1.20833			-2	-2.08333			0.0833333			13	13.2083			-0.208333			22	22.7083			-0.708333			32.5	32.4583			0.0416667
129	2022-02-17 23:16:00	13.5	13.7083			-0.208333			2	2.83333			-0.833333			22.5	24.6667			-2.16667			-2	-2.125			0.125			12.5	12.9167			-0.416667			21	22.5833			-1.58333			32	32.5			-0.5
130	2022-02-18 01:24:00	13	14.125	14.125	16.2917	-1.125	-3.20833	9.75	2	3.29167	3	3.95833	-1.29167	-1.95833	5.41667	24	24.2083	23.1667	24.25	-0.208333	-1.875	4.125	-2	-2.125	-2.125	-0.958333	0.125	-0.625	1.16667	11.5	12.625	11.125	12.625	-1.125	-1.58333	1.91667	20.5	22.2083	18.7083	22.2083	-1.70833	-2.875	2.45833	32	32.4583	32.2083	32.5417	-0.458333	-1.29167
130	2022-02-18 03:32:00	13.5	15.0833			-1.58333			2	3.375			-1.375			25.5	24.125			1.375			-2	-2			0			14.5	12.5833			1.91667			20.5	21.625			-1.125			32.5	32.4167			0.0833333
130	2022-02-18 05:40:00	13	15.875			-2.875			2	3.375			-1.375			23.5	24.2083			-0.708333			-2	-1.83333			-0.166667			11	12.5			-1.5			20.5	21.125			-0.625			33	32.5417			0.458333
130	2022-02-18 07:48:00	13	16.2083			-3.20833			2	3.25			-1.25			23	24.25			-1.25			-2	-1.625			-0.375			12.5	12.375			0.125			21.5	20.5417			0.958333			33	32.4583			0.541667
130	2022-02-18 09:56:00	14	16.2917			-2.29167			2.5	3.16667			-0.666667			22.5	24.1667			-1.66667			-2	-1.5			-0.5			10.5	12.0833			-1.58333			21	19.9583			1.04167			33.5	32.375			1.125
130	2022-02-18 12:04:00	19.5	16.2917			3.20833			8.5	3.08333			5.41667			25.5	24			1.5			-2	-1.375			-0.625			11	11.9167			-0.916667			22	19.5417			2.45833			32.5	32.25			0.25
130	2022-02-18 14:12:00	26	16.25			9.75			4.5	3.04167			1.45833			28	23.875			4.125			-1	-1.29167			0.291667			12.5	11.7083			0.791667			19	19.0417			-0.0416667			32	32.2083			-0.208333
130	2022-02-18 16:20:00	24	16.1667			7.83333			4	3			1			25.5	23.5833			1.91667			-0.5	-1.25			0.75			12.5	11.5833			0.916667			18.5	19			-0.5			33	32.2917			0.708333
130	2022-02-18 18:28:00	18	16.0833			1.91667			3	3.625			-0.625			24	23.3333			0.666667			0	-1.16667			1.16667			12	11.2083			0.791667			17	18.9167			-1.91667			31.5	32.3333			-0.833333
130	2022-02-18 20:36:00	14.5	16.0833			-1.58333			2.5	3.83333			-1.33333			22.5	23.1667			-0.666667			-0.5	-1.08333			0.583333			11.5	11.2917			0.208333			16	18.875			-2.875			31	32.2917			-1.29167
130	2022-02-18 22:44:00	13.5	16.1667			-2.66667			2	3.95833			-1.95833			21.5	23.375			-1.875			-0.5	-0.958333			0.458333			11	11.125			-0.125			17	18.7083			-1.70833			31	32.25			-1.25
131	2022-02-19 00:52:00	13	16.25	14.6667	16.375	-3.25	-4.375	6.33333	1.5	4.04167	3.54167	6.75	-2.54167	-2.75	9.58333	21	23.7083	22	23.7917	-2.70833	-3.29167	3.91667	-1	-0.791667	-0.791667	1.83333	-0.208333	-0.916667	1.375	10	11.2083	11.2083	12.4167	-1.20833	-1.375	2.25	15	18.5833	18.4583	20.875	-3.58333	-3.58333	1.54167	31.5	32.125	30.875	32.25	-0.625	-1.41667
131	2022-02-19 03:00:00	12	16.375			-4.375			1.5	3.625			-2.125			20.5	23.7917			-3.29167			-1.5	-0.583333			-0.916667			10	11.2917			-1.29167			20	18.4583			1.54167			33	32.125			0.875
131	2022-02-19 05:08:00	12.5	15.7083			-3.20833			9.5	3.54167			5.95833			22.5	23.4167			-0.916667			-1	-0.375			-0.625			10	11.375			-1.375			19.5	18.6667			0.833333			33	32.25			0.75
131	2022-02-19 07:16:00	13	15.0417			-2.04167			4.5	3.54167			0.958333			21.5	23.125			-1.625			-1	-0.125			-0.875			12	11.5417			0.458333			20	18.9583			1.04167			32.5	32.1667			0.333333
131	2022-02-19 09:24:00	14	14.75			-0.75			3.5	3.66667			-0.166667			25.5	22.875			2.625			-0.5	0.125			-0.625			10.5	11.625			-1.125			19.5	19.25			0.25			32.5	32.0833			0.416667
131	2022-02-19 11:32:00	15	14.7083			0.291667			3.5	4.79167			-1.29167			26.5	22.7083			3.79167			0	0.416667			-0.416667			11.5	11.7083			-0.208333			19.5	19.5833			-0.0833333			32	31.9583			0.0416667
131	2022-02-19 13:40:00	21	14.6667			6.33333			3.5	5.58333			-2.08333			26.5	22.5833			3.91667			0.5	0.708333			-0.208333			12	11.8333			0.166667			20.5	19.8333			0.666667			32.5	31.7083			0.791667
131	2022-02-19 15:48:00	18	14.7083			3.29167			3.5	6.25			-2.75			23.5	22.4583			1.04167			1.5	1.04167			0.458333			13.5	12.0417			1.45833			21.5	20.3333			1.16667			33.5	31.4583			2.04167
131	2022-02-19 17:56:00	16	14.8333			1.16667			4	6.75			-2.75			22	22.375			-0.375			2.5	1.375			1.125			14.5	12.25			2.25			22	20.5417			1.45833			32	31.0833			0.916667
131	2022-02-19 20:04:00	14.5	14.9167			-0.416667			4.5	6.41667			-1.91667			21	22.1667			-1.16667			3	1.625			1.375			13	12.375			0.625			20.5	20.7917			-0.291667			30.5	30.875			-0.375
131	2022-02-19 22:12:00	14	14.9583			-0.958333			16	6.41667			9.58333			20.5	22			-1.5			3	1.83333			1.16667			12.5	12.4167			0.0833333			20	20.875			-0.875			29.5	30.9167			-1.41667
132	2022-02-20 00:20:00	13	15.375	13.7917	15.4583	-2.375	-2.375	4.83333	11.5	6.41667	2.95833	6.91667	5.08333	-3.29167	5.08333	20	21.6667	21.5417	22.9167	-1.66667	-2.41667	5.95833	3	2	0.416667	2.29167	1	-0.708333	1	12.5	12.6667	11.625	12.7083	-0.166667	-1.08333	1.20833	20	21.0833	18.4167	21.2917	-1.08333	-1.08333	1.33333	28	30.875	30.125	31.0833	-2.875	-2.875
132	2022-02-20 02:28:00	13.5	15.4583			-1.95833			9.5	6.375			3.125			19.5	21.75			-2.25			3	2.125			0.875			12.5	12.7083			-0.208333			21	21.25			-0.25			28.5	30.875			-2.375
132	2022-02-20 04:36:00	13.5	14.875			-1.375			7.5	6.58333			0.916667			19.5	21.5833			-2.08333			2.5	2.25			0.25			12.5	12.7083			-0.208333			22.5	21.2917			1.20833			28.5	30.7083			-2.20833
132	2022-02-20 06:44:00	13.5	14.5			-1			5.5	6.875			-1.375			20	21.5833			-1.58333			2	2.29167			-0.291667			11.5	12.5833			-1.08333			22.5	21.1667			1.33333			30.5	30.4167			0.0833333
132	2022-02-20 08:52:00	13.5	14.2917			-0.791667			4.5	6.91667			-2.41667			19.5	21.5833			-2.08333			1.5	2.20833			-0.708333			12.5	12.375			0.125			21	20.9167			0.0833333			33	30.2083			2.79167
132	2022-02-20 11:00:00	19	14.1667			4.83333			3.5	6.79167			-3.29167			21.5	21.5417			-0.0416667			1.5	2.04167			-0.541667			13.5	12.2917			1.20833			22	20.7083			1.29167			32	30.125			1.875
132	2022-02-20 13:08:00	16	14.1667			1.83333			3	5.66667			-2.66667			27.5	21.5417			5.95833			1.5	1.83333			-0.333333			12	12.1667			-0.166667			21.5	20.5			1			32	30.1667			1.83333
132	2022-02-20 15:16:00	14	14.125			-0.125			6	4.83333			1.16667			24.5	21.5833			2.91667			2	1.58333			0.416667			12	12.0417			-0.0416667			21	20.2083			0.791667			30.5	30.25			0.25
132	2022-02-20 17:24:00	13.5	14.0417			-0.541667			7	4.125			2.875			23.5	21.6667			1.83333			2	1.29167			0.708333			12	11.875			0.125			20	19.9167			0.0833333			30	30.5			-0.5
132	2022-02-20 19:32:00	13.5	13.9583			-0.458333			4.5	3.58333			0.916667			22	22			0			1.5	1			0.5			12	11.75			0.25			19	19.4167			-0.416667			29.5	30.875			-1.375
132	2022-02-20 21:40:00	13	13.8333			-0.833333			3	3.20833			-0.208333			20.5	22.4167			-1.91667			1	0.708333			0.291667			12	11.7083			0.291667			18	18.7917			-0.791667			29.5	31.0833			-1.58333
132	2022-02-20 23:48:00	14	13.7917			0.208333			2.5	2.95833			-0.458333			20.5	22.9167			-2.41667			0.5	0.416667			0.0833333			11	11.625			-0.625			17.5	18.4167			-0.916667			30	30.9167			-0.916667
133	2022-02-21 01:56:00	12.5	13.2083	11.5833	13.2083	-0.708333	-0.875	2.20833	1.5	2.875	1.625	3.33333	-1.375	-2.33333	6.54167	20.5	23.2917	22.75	23.2917	-2.79167	-2.79167	3.16667	0	0.166667	-1.45833	0.166667	-0.166667	-1.625	1.54167	11	11.4167	11.4167	13.0833	-0.416667	-1.91667	8.41667	16.5	17.6667	11.6667	17.6667	-1.16667	-1.91667	1.54167	29	30.8333	30.8333	31.3333	-1.83333	-2.29167
133	2022-02-21 04:04:00	12.5	13.0833			-0.583333			1	3.33333			-2.33333			20.5	23.0417			-2.54167			-0.5	0			-0.5			10.5	12.2083			-1.70833			17.5	17			0.5			31.5	30.9583			0.541667
133	2022-02-21 06:12:00	12.5	12.875			-0.375			1	3.04167			-2.04167			23.5	22.875			0.625			-1	-0.125			-0.875			11	12.5417			-1.54167			16.5	16.2083			0.291667			33	31.0417			1.95833
133	2022-02-21 08:20:00	12	12.875			-0.875			1	2.58333			-1.58333			25	22.7917			2.20833			-1.5	-0.25			-1.25			11	12.7083			-1.70833			15	15.5833			-0.583333			33	31.0417			1.95833
133	2022-02-21 10:28:00	13	12.6667			0.333333			1.5	2.33333			-0.833333			25.5	22.75			2.75			-2	-0.375			-1.625			11.5	12.7917			-1.29167			16.5	14.9583			1.54167			31	31			0
133	2022-02-21 12:36:00	12	12.5833			-0.583333			2.5	2.16667			0.333333			26	22.8333			3.16667			-1.5	-0.5			-1			11	12.9167			-1.91667			13	14.5			-1.5			31	31.0417			-0.0416667
133	2022-02-21 14:44:00	14.5	12.2917			2.20833			8.5	1.95833			6.54167			24.5	22.9583			1.54167			-0.5	-0.666667			0.166667			21.5	13.0833			8.41667			13.5	13.875			-0.375			33.5	31.125			2.375
133	2022-02-21 16:52:00	11.5	12.0417			-0.541667			2.5	1.79167			0.708333			22.5	23.125			-0.625			0.5	-0.833333			1.33333			16	13.0833			2.91667			11.5	13.4167			-1.91667			31.5	31.2917			0.208333
133	2022-02-21 19:00:00	13.5	11.8333			1.66667			1.5	1.66667			-0.166667			22.5	23.25			-0.75			0.5	-1.04167			1.54167			14	13.0417			0.958333			12.5	12.7083			-0.208333			30	31.3333			-1.33333
133	2022-02-21 21:08:00	11	11.6667			-0.666667			1.5	1.66667			-0.166667			21.5	23.2083			-1.70833			0	-1.25			1.25			13	12.9167			0.0833333			11.5	12.2083			-0.708333			29	31.2917			-2.29167
133	2022-02-21 23:16:00	12	11.5833			0.416667			1	1.625			-0.625			21.5	23.2917			-1.79167			-0.5	-1.45833			0.958333			13.5	12.875			0.625			12.5	11.6667			0.833333			30	31.25			-1.25
134	2022-02-22 01:24:00	10.5	11.6667	10.7083	11.6667	-1.16667	-2.08333	2.66667	0	1.54167	-0.25	1.54167	-1.54167	-1.91667	0.958333	22	23.6667	23.4167	23.75	-1.66667	-2.25	6.375	-1.5	-1.625	-3.08333	-1.625	0.125	-1.79167	1.45833	13	12.9167	7.16667	12.9167	0.0833333	-1.75	2.54167	10	11.1667	8.16667	11.1667	-1.16667	-2.41667	1	31	31.4583	30.2917	31.4583	-0.458333	-4.79167
134	2022-02-22 03:32:00	9.5	11.5833			-2.08333			-0.5	1.41667			-1.91667			22.5	23.6667			-1.16667			-2	-1.75			-0.25			11	12.75			-1.75			11	10.875			0.125			31	31.4583			-0.458333
134	2022-02-22 05:40:00	10	11.25			-1.25			-0.5	0.75			-1.25			22	23.5833			-1.58333			-3	-1.875			-1.125			10	11.7083			-1.70833			9	10.5417			-1.54167			32	31.4167			0.583333
134	2022-02-22 07:48:00	10.5	11.4167			-0.916667			1	0.541667			0.458333			23	23.625			-0.625			-3.5	-2.04167			-1.45833			9.5	11			-1.5			10.5	10.3333			0.166667			32.5	31.2917			1.20833
134	2022-02-22 09:56:00	11	11.2917			-0.291667			0.5	0.416667			0.0833333			26	23.625			2.375			-4	-2.20833			-1.79167			10.5	10.6667			-0.166667			8.5	9.79167			-1.29167			32.5	31.1667			1.33333
134	2022-02-22 12:04:00	14	11.3333			2.66667			0.5	0.25			0.25			30	23.625			6.375			-4	-2.375			-1.625			12	10.0833			1.91667			10.5	9.5			1			33.5	30.875			2.625
134	2022-02-22 14:12:00	11	11.0833			-0.0833333			1	0.0416667			0.958333			26	23.5833			2.41667			-3	-2.54167			-0.458333			9	9.33333			-0.333333			9.5	9.08333			0.416667			31	30.4583			0.541667
134	2022-02-22 16:20:00	10.5	11			-0.5			0.5	-0.0833333			0.583333			23.5	23.5			0			-2	-2.66667			0.666667			9	8.58333			0.416667			9.5	8.75			0.75			33	30.4583			2.54167
134	2022-02-22 18:28:00	13.5	11			2.5			0	-0.125			0.125			23	23.4167			-0.416667			-1.5	-2.83333			1.33333			7.5	7.95833			-0.458333			9	8.58333			0.416667			30	30.5833			-0.583333
134	2022-02-22 20:36:00	12	10.8333			1.16667			0	-0.125			0.125			22.5	23.4583			-0.958333			-1.5	-2.95833			1.45833			10	7.45833			2.54167			6	8.41667			-2.41667			28.5	30.375			-1.875
134	2022-02-22 22:44:00	11.5	10.7083			0.791667			-0.5	-0.25			-0.25			21.5	23.75			-2.25			-2	-3.08333			1.08333			6	7.16667			-1.16667			8	8.16667			-0.166667			25.5	30.2917			-4.79167
135	2022-02-23 00:52:00	9	10.8333	9.79167	10.8333	-1.83333	-2.5	2.625	-1.5	-0.375	-0.708333	-0.375	-1.125	-1.125	0.708333	21	23.875	22.5	23.875	-2.875	-2.875	4.58333	-2.5	-3.16667	-3.58333	-3.16667	0.666667	-1.75	1.58333	4.5	6.58333	3.125	6.58333	-2.08333	-2.08333	1.33333	7.5	8.375	6.95833	8.375	-0.875	-2.79167	3.58333	25	30.25	29.7083	30.3333	-5.25	-5.25
135	2022-02-23 03:00:00	9.5	10.4583			-0.958333			-1.5	-0.416667			-1.08333			21	23.3333			-2.33333			-3	-3.20833			0.208333			4	5.875			-1.875			6	7.875			-1.875			31	30.1667			0.833333
135	2022-02-23 05:08:00	9.5	10.5833			-1.08333			-1	-0.5			-0.5			21.5	23.0417			-1.54167			-4	-3.20833			-0.791667			3.5	5.45833			-1.95833			9	7.58333			1.41667			32.5	30.3333			2.16667
135	2022-02-23 07:16:00	8	10.5			-2.5			-0.5	-0.583333			0.0833333			22.5	22.9583			-0.458333			-4.5	-3.20833			-1.29167			4	5.04167			-1.04167			7	7.41667			-0.416667			29.5	30.0833			-0.583333
135	2022-02-23 09:24:00	9	10.25			-1.25			-0.5	-0.625			0.125			26.5	22.8333			3.66667			-5	-3.25			-1.75			6	4.66667			1.33333			7.5	7.20833			0.291667			31.5	29.875			1.625
135	2022-02-23 11:32:00	12.5	10			2.5			-1	-0.708333			-0.291667			27.5	22.9167			4.58333			-5	-3.33333			-1.66667			3.5	4.08333			-0.583333			11	7.41667			3.58333			32	29.7083			2.29167
135	2022-02-23 13:40:00	9.5	9.79167			-0.291667			0	-0.708333			0.708333			23.5	22.9167			0.583333			-4.5	-3.41667			-1.08333			3.5	3.75			-0.25			4.5	7.29167			-2.79167			32.5	29.75			2.75
135	2022-02-23 15:48:00	12.5	9.875			2.625			0	-0.666667			0.666667			22.5	22.8333			-0.333333			-3	-3.5			0.5			4	3.58333			0.416667			6	7.16667			-1.16667			33	30.0833			2.91667
135	2022-02-23 17:56:00	9.5	9.83333			-0.333333			-0.5	-0.625			0.125			22.5	22.75			-0.25			-2	-3.58333			1.58333			4	3.45833			0.541667			7.5	7.20833			0.291667			30	29.9583			0.0416667
135	2022-02-23 20:04:00	10.5	9.79167			0.708333			-0.5	-0.625			0.125			21.5	22.6667			-1.16667			-2	-3.58333			1.58333			3	3.33333			-0.333333			6.5	7.04167			-0.541667			27.5	29.7917			-2.29167
135	2022-02-23 22:12:00	9	9.875			-0.875			-1	-0.625			-0.375			23.5	22.5			1			-2.5	-3.58333			1.08333			3	3.125			-0.125			8.5	6.95833			1.54167			26.5	29.9583			-3.45833
136	2022-02-24 00:20:00	9	9.875	9.70833	10.25	-0.875	-1.25	6.20833	-0.5	-0.541667	-0.541667	0.0416667	0.0416667	-0.75	1.08333	21.5	22	21	22.1667	-0.5	-2.16667	7.45833	-3	-3.54167	-3.54167	-2.875	0.541667	-1.41667	1.45833	2	2.875	2.54167	2.91667	-0.875	-1.33333	1.33333	6.5	7.125	7	7.625	-0.625	-1.58333	1.91667	26	30.0417	29	30.0417	-4.04167	-4.625
136	2022-02-24 02:28:00	10	9.70833			0.291667			-1	-0.416667			-0.583333			20	22.125			-2.125			-3.5	-3.45833			-0.0416667			2.5	2.91667			-0.416667			6	7			-1			29	30			-1
136	2022-02-24 04:36:00	9	10.25			-1.25			-1	-0.333333			-0.666667			20	22.1667			-2.16667			-4	-3.29167			-0.708333			2.5	2.91667			-0.416667			6.5	7.33333			-0.833333			29.5	29.875			-0.375
136	2022-02-24 06:44:00	9	10.0833			-1.08333			-1	-0.25			-0.75			20.5	22.0833			-1.58333			-4	-3.16667			-0.833333			2	2.91667			-0.916667			7	7.5			-0.5			30.5	29.5833			0.916667
136	2022-02-24 08:52:00	9	10.0833			-1.08333			-0.5	-0.166667			-0.333333			20.5	22			-1.5			-4.5	-3.125			-1.375			1.5	2.83333			-1.33333			6	7.58333			-1.58333			31.5	29.375			2.125
136	2022-02-24 11:00:00	9	9.95833			-0.958333			0.5	-0.125			0.625			20.5	21.875			-1.375			-4.5	-3.08333			-1.41667			3	2.79167			0.208333			9.5	7.58333			1.91667			32.5	29.125			3.375
136	2022-02-24 13:08:00	10.5	9.875			0.625			0.5	-0.0833333			0.583333			29	21.5417			7.45833			-4	-3.04167			-0.958333			4	2.75			1.25			9.5	7.625			1.875			31.5	29			2.5
136	2022-02-24 15:16:00	16	9.79167			6.20833			1	-0.0833333			1.08333			24	21.3333			2.66667			-2.5	-3			0.5			3.5	2.75			0.75			8.5	7.58333			0.916667			31	29.125			1.875
136	2022-02-24 17:24:00	10.5	9.875			0.625			1	-0.0416667			1.04167			21.5	21.25			0.25			-1.5	-2.95833			1.45833			4	2.66667			1.33333			8	7.5			0.5			29.5	29.125			0.375
136	2022-02-24 19:32:00	9.5	10			-0.5			0.5	0			0.5			21.5	21.1667			0.333333			-1.5	-2.91667			1.41667			3	2.58333			0.416667			8.5	7.375			1.125			27.5	29.1667			-1.66667
136	2022-02-24 21:40:00	9	9.91667			-0.916667			0	0.0416667			-0.0416667			20	21			-1			-1.5	-2.875			1.375			2.5	2.54167			-0.0416667			6.5	7.33333			-0.833333			24.5	29.125			-4.625
136	2022-02-24 23:48:00	8	9.79167			-1.79167			-0.5	0.208333			-0.708333			19.5	20.875			-1.375			-2	-2.79167			0.791667			2.5	2.54167			-0.0416667			9	7.29167			1.70833			25	28.8333			-3.83333
137	2022-02-25 01:56:00	8	9.75	9.16667	10.0417	-1.75	-1.75	1.66667	-0.5	0.291667	0.291667	1.58333	-0.791667	-0.916667	1	19	21.4167	20.5833	21.4167	-2.41667	-2.41667	6.25	-2.5	-2.66667	-2.66667	0.208333	0.166667	-1.83333	2.04167	2	2.45833	2.29167	3.58333	-0.458333	-0.958333	1.625	6	7.20833	7.20833	9.70833	-1.20833	-2.5	2.875	27.5	28.8333	23.8333	28.8333	-1.33333	-2.33333
137	2022-02-25 04:04:00	11	9.79167			1.20833			-0.5	0.333333			-0.833333			19	20.9167			-1.91667			-3	-2.45833			-0.541667			1.5	2.33333			-0.833333			5	7.29167			-2.29167			29	28.8333			0.166667
137	2022-02-25 06:12:00	10.5	9.25			1.25			-0.5	0.375			-0.875			19	20.75			-1.75			-3.5	-2.16667			-1.33333			1.5	2.29167			-0.791667			5	7.41667			-2.41667			30	28.7083			1.29167
137	2022-02-25 08:20:00	8	9.16667			-1.16667			-0.5	0.416667			-0.916667			18.5	20.6667			-2.16667			-3.5	-1.91667			-1.58333			1.5	2.29167			-0.791667			6.5	7.75			-1.25			30	28.5			1.5
137	2022-02-25 10:28:00	7.5	9.16667			-1.66667			1.5	0.5			1			19	20.5833			-1.58333			-3.5	-1.66667			-1.83333			1.5	2.45833			-0.958333			5.5	8			-2.5			28	28.125			-0.125
137	2022-02-25 12:36:00	8.5	9.20833			-0.708333			1.5	0.625			0.875			27	20.75			6.25			-3	-1.41667			-1.58333			2	2.625			-0.625			8.5	8.375			0.125			32.5	27.875			4.625
137	2022-02-25 14:44:00	11	9.33333			1.66667			1	0.791667			0.208333			23	20.7917			2.20833			-1.5	-1.16667			-0.333333			2.5	2.79167			-0.291667			10.5	8.54167			1.95833			31.5	27.5			4
137	2022-02-25 16:52:00	9.5	9.83333			-0.333333			1.5	0.958333			0.541667			22	20.875			1.125			1	-0.875			1.875			3	2.95833			0.0416667			10	8.79167			1.20833			29.5	26.7083			2.79167
137	2022-02-25 19:00:00	9.5	9.79167			-0.291667			1.5	1.125			0.375			20.5	20.8333			-0.333333			1.5	-0.541667			2.04167			4	3.16667			0.833333			12	9.125			2.875			27	25.6667			1.33333
137	2022-02-25 21:08:00	9.5	9.83333			-0.333333			1.5	1.375			0.125			20.5	20.8333			-0.333333			1.5	-0.166667			1.66667			5	3.375			1.625			11.5	9.54167			1.95833			23	24.5417			-1.54167
137	2022-02-25 23:16:00	9.5	10.0417			-0.541667			1.5	1.58333			-0.0833333			22	20.8333			1.16667			1.5	0.208333			1.29167			4.5	3.58333			0.916667			11	9.70833			1.29167			21.5	23.8333			-2.33333
138	2022-02-26 01:24:00	9.5	10.3333	10.3333	11.4167	-0.833333	-0.833333	3.45833	1.5	1.625	1.625	10.125	-0.125	-3.45833	8.375	20	20.8333	19.125	20.8333	-0.833333	-2.04167	3.83333	1	0.583333	0.583333	2.45833	0.416667	-0.75	0.791667	4.5	3.79167	3.79167	10.125	0.708333	-3.29167	6.5	11	10.125	10.125	18.0833	0.875	-5.58333	6.45833	20.5	23.2917	22.3333	24.875	-2.79167	-6.83333
138	2022-02-26 03:32:00	14	10.5417			3.45833			1.5	1.70833			-0.208333			20	20.5			-0.5			1	1			0			4	4			0			9	11.1667			-2.16667			18	23.375			-5.375
138	2022-02-26 05:40:00	10.5	10.5833			-0.0833333			1.5	1.91667			-0.416667			18.5	20.5417			-2.04167			1	1.33333			-0.333333			4	4.70833			-0.708333			9	12.1667			-3.16667			16.5	23.3333			-6.83333
138	2022-02-26 07:48:00	11	10.7917			0.208333			2.5	2.08333			0.416667			19	20.4583			-1.45833			1	1.5			-0.5			4	5.75			-1.75			10	13.25			-3.25			16.5	22.875			-6.375
138	2022-02-26 09:56:00	10.5	11			-0.5			2	2.375			-0.375			18.5	20.4167			-1.91667			1	1.625			-0.625			4	6.54167			-2.54167			8.5	14.0833			-5.58333			21.5	22.4583			-0.958333
138	2022-02-26 12:04:00	11	11.125			-0.125			2	3.79167			-1.79167			19	20.25			-1.25			1	1.75			-0.75			4	7.16667			-3.16667			10.5	14.8333			-4.33333			21.5	22.3333			-0.833333
138	2022-02-26 14:12:00	11	11.2083			-0.208333			2.5	5.08333			-2.58333			23	19.9167			3.08333			2	1.875			0.125			4.5	7.79167			-3.29167			21	15.5			5.5			33.5	22.7917			10.7083
138	2022-02-26 16:20:00	11.5	11.3333			0.166667			3.5	6.04167			-2.54167			23.5	19.6667			3.83333			2.5	2.04167			0.458333			11	8.41667			2.58333			22.5	16.0417			6.45833			31	23.0417			7.95833
138	2022-02-26 18:28:00	12	11.125			0.875			3.5	6.91667			-3.41667			21	19.4167			1.58333			3	2.20833			0.791667			15.5	9			6.5			23	16.7083			6.29167			24	23.25			0.75
138	2022-02-26 20:36:00	12	11.2083			0.791667			5	8.45833			-3.45833			20	19.2917			0.708333			3	2.33333			0.666667			13.5	9.58333			3.91667			22	17.4167			4.58333			22	23.9583			-1.95833
138	2022-02-26 22:44:00	11	11.4167			-0.416667			18.5	10.125			8.375			18.5	19.125			-0.625			3	2.45833			0.541667			12.5	10.125			2.375			20.5	18.0833			2.41667			21.5	24.875			-3.375
139	2022-02-27 00:52:00	10.5	11.625	11.625	12.3333	-1.125	-1.125	1.5	17	11.9583	11.9583	19.3333	5.04167	-3.41667	5.04167	18	19.0417	19.0417	19.5417	-1.04167	-2.54167	5.91667	3	2.58333	2.375	2.83333	0.416667	-0.333333	0.541667	12	10.6667	9.04167	11.5833	1.33333	-0.583333	1.33333	19	19.25	16.2083	20.1667	-0.25	-3.04167	3.875	27	25.75	25.75	27.875	1.25	-5.70833
139	2022-02-27 03:00:00	11	11.75			-0.75			13	13.7917			-0.791667			17	19.5417			-2.54167			3	2.70833			0.291667			12	11.1667			0.833333			17.5	20.1667			-2.66667			23.5	26.5417			-3.04167
139	2022-02-27 05:08:00	11.5	11.9583			-0.458333			12	15.4167			-3.41667			17	19.5			-2.5			3	2.79167			0.208333			11	11.5833			-0.583333			17	20.0417			-3.04167			20.5	26.2083			-5.70833
139	2022-02-27 07:16:00	11.5	12.0417			-0.541667			20	17.0417			2.95833			17	19.2917			-2.29167			2.5	2.83333			-0.333333			11	11.4583			-0.458333			17.5	19.7083			-2.20833			25	26			-1
139	2022-02-27 09:24:00	13.5	12			1.5			22.5	18.3333			4.16667			17	19.1667			-2.16667			2.5	2.83333			-0.333333			10.5	10.9167			-0.416667			18	19.1667			-1.16667			27.5	26.4167			1.08333
139	2022-02-27 11:32:00	13	11.9583			1.04167			24	19.3333			4.66667			17.5	19.0833			-1.58333			2.5	2.79167			-0.291667			10.5	10.5417			-0.0416667			22.5	18.625			3.875			32	26.9167			5.08333
139	2022-02-27 13:40:00	12.5	12			0.5			24	19.0417			4.95833			25	19.0833			5.91667			2.5	2.75			-0.25			10	10.2083			-0.208333			21.5	18.0833			3.41667			31	27.2083			3.79167
139	2022-02-27 15:48:00	13.5	12.0833			1.41667			22	18.5417			3.45833			22.5	19.0417			3.45833			3	2.66667			0.333333			9.5	9.91667			-0.416667			19.5	17.5833			1.91667			29.5	27			2.5
139	2022-02-27 17:56:00	12.5	12.25			0.25			23	18.2083			4.79167			21	19.0417			1.95833			3	2.58333			0.416667			9.5	9.58333			-0.0833333			18.5	17.0417			1.45833			28.5	27.25			1.25
139	2022-02-27 20:04:00	11.5	12.2917			-0.791667			19	17.8333			1.16667			19.5	19.0833			0.416667			3	2.45833			0.541667			9	9.33333			-0.333333			16.5	16.625			-0.125			29	27.6667			1.33333
139	2022-02-27 22:12:00	11.5	12.3333			-0.833333			17	16.75			0.25			19	19.125			-0.125			2.5	2.375			0.125			9	9.04167			-0.0416667			15.5	16.2083			-0.708333			28	27.875			0.125
140	2022-02-28 00:20:00	11.5	12.2083	12.2083	13.5	-0.708333	-2	3.75	15	15.5417	4.5	15.5417	-0.541667	-3.45833	-0.125	18.5	19.1667	18.2917	19.2917	-0.666667	-1.91667	2.16667	2.5	2.29167	2.04167	2.29167	0.208333	-0.625	0.416667	8.5	8.79167	7.41667	8.79167	-0.291667	-0.5	0.0833333	14	15.8333	11	15.8333	-1.83333	-3.16667	1.125	25	27.8333	23.375	27.8333	-2.83333	-4.375
140	2022-02-28 02:28:00	11.5	12.5			-1			11	14			-3			17.5	19.2917			-1.79167			2	2.20833			-0.208333			8.5	8.54167			-0.0416667			13	14.9583			-1.95833			24.5	27.5417			-3.04167
140	2022-02-28 04:36:00	13	12.7917			0.208333			9	12.4167			-3.41667			17	18.9167			-1.91667			2	2.16667			-0.166667			8	8.33333			-0.333333			11	14.1667			-3.16667			26.5	27.125			-0.625
140	2022-02-28 06:44:00	12	12.75			-0.75			7.5	10.9583			-3.45833			17.5	18.7083			-1.20833			1.5	2.125			-0.625			8	8.16667			-0.166667			12	13.5			-1.5			25.5	26.7083			-1.20833
140	2022-02-28 08:52:00	12	12.75			-0.75			7	9.375			-2.375			17.5	18.625			-1.125			1.5	2.08333			-0.583333			7.5	8			-0.5			12.5	12.875			-0.375			27.5	26.4167			1.08333
140	2022-02-28 11:00:00	12	12.75			-0.75			8	8.125			-0.125			17.5	18.5			-1			1.5	2.04167			-0.541667			7.5	7.875			-0.375			13.5	12.375			1.125			27	25.5833			1.41667
140	2022-02-28 13:08:00	16.5	12.75			3.75			5.5	7			-1.5			19	18.4167			0.583333			1.5	2.04167			-0.541667			7.5	7.75			-0.25			12	11.875			0.125			28.5	24.75			3.75
140	2022-02-28 15:16:00	16	12.7083			3.29167			5	6.04167			-1.04167			20.5	18.3333			2.16667			2	2.04167			-0.0416667			7.5	7.66667			-0.166667			12	11.5417			0.458333			26	24.25			1.75
140	2022-02-28 17:24:00	13	12.7083			0.291667			4.5	5.375			-0.875			20	18.2917			1.70833			2.5	2.08333			0.416667			7.5	7.54167			-0.0416667			11.5	11.4167			0.0833333			24.5	23.9167			0.583333
140	2022-02-28 19:32:00	12.5	13.2917			-0.791667			4	4.875			-0.875			20	18.2917			1.70833			2.5	2.08333			0.416667			7.5	7.45833			0.0416667			11	11.25			-0.25			25	23.375			1.625
140	2022-02-28 21:40:00	11.5	13.5			-2			4	4.5			-0.5			18	18.3333			-0.333333			2.5	2.125			0.375			7.5	7.41667			0.0833333			10.5	11			-0.5			19	23.375			-4.375
140	2022-02-28 23:48:00	11.5	13.5833			-2.08333			3.5	4.20833			-0.708333			18	18.5			-0.5			2.5	2.16667			0.333333			7.5	7.375			0.125			9.5	10.7083			-1.20833			18	23			-5
141	2022-03-01 01:56:00	11	13.5833	12.3333	13.5833	-2.58333	-2.58333	7.04167	3.5	3.91667	3.875	10.6667	-0.416667	-4.66667	0.791667	17.5	18.8333	18.8333	19.2083	-1.33333	-2.20833	3.41667	2.5	2.25	2.25	2.70833	0.25	-0.5	0.375	7.5	7.33333	7.25	8.79167	0.166667	-1.125	1.70833	10	10.3333	9.04167	10.3333	-0.333333	-0.833333	1.45833	19	22.9167	21.3333	22.9167	-3.91667	-4.08333
141	2022-03-01 04:04:00	11.5	13.25			-1.75			3	3.875			-0.875			17	19.125			-2.125			2.5	2.33333			0.166667			7	7.29167			-0.291667			11.5	10.0417			1.45833			20.5	22.5			-2
141	2022-03-01 06:12:00	20	12.9583			7.04167			3	4.04167			-1.04167			17	19.2083			-2.20833			2	2.41667			-0.416667			7	7.25			-0.25			9	9.83333			-0.833333			20	22.1667			-2.16667
141	2022-03-01 08:20:00	14.5	12.9583			1.54167			3	4.41667			-1.41667			18	19.2083			-1.20833			2	2.45833			-0.458333			7.5	7.29167			0.208333			9	9.625			-0.625			25.5	22.125			3.375
141	2022-03-01 10:28:00	13	12.9167			0.0833333			3.5	4.75			-1.25			19.5	19.0833			0.416667			2	2.5			-0.5			7	7.45833			-0.458333			9	9.45833			-0.458333			23	21.7083			1.29167
141	2022-03-01 12:36:00	12	12.9583			-0.958333			4.5	4.91667			-0.416667			21.5	19.125			2.375			2.5	2.54167			-0.0416667			7	7.70833			-0.708333			9	9.33333			-0.333333			26	21.5833			4.41667
141	2022-03-01 14:44:00	12.5	13			-0.5			5	5.08333			-0.0833333			22.5	19.0833			3.41667			2.5	2.58333			-0.0833333			7	7.91667			-0.916667			8.5	9.25			-0.75			23.5	21.5833			1.91667
141	2022-03-01 16:52:00	12.5	13.0417			-0.541667			7	6.75			0.25			21.5	19.0833			2.41667			3	2.625			0.375			7	8.125			-1.125			9.5	9.125			0.375			22	21.3333			0.666667
141	2022-03-01 19:00:00	13	13.0417			-0.0416667			9	8.20833			0.791667			20	19.0833			0.916667			3	2.625			0.375			8	8.375			-0.375			9	9.08333			-0.0833333			24	21.375			2.625
141	2022-03-01 21:08:00	12	12.3333			-0.333333			8	9.83333			-1.83333			18.5	19.125			-0.625			3	2.66667			0.333333			9.5	8.625			0.875			9	9.08333			-0.0833333			20	21.7917			-1.79167
141	2022-03-01 23:16:00	12	13			-1			6	10.6667			-4.66667			18.5	19.1667			-0.666667			3	2.70833			0.291667			10.5	8.79167			1.70833			9	9.04167			-0.0416667			17.5	21.5833			-4.08333
142	2022-03-02 01:24:00	12	13.0417	12.8333	13.0833	-1.04167	-1.83333	9.625	5.5	12.4583	9.75	14.5	-6.95833	-6.95833	10.5417	17.5	19.125	18.625	19.125	-1.625	-1.83333	1.875	3	2.75	2.5	3.08333	0.25	-0.583333	1.29167	10	9	8.66667	9.70833	1	-0.5	1	8.5	9.08333	7.25	9.08333	-0.583333	-0.583333	1.95833	18	22	20.5833	22.0417	-4	-7.125
142	2022-03-02 03:32:00	11.5	13.0833			-1.58333			23.5	13.4167			10.0833			17.5	19.0417			-1.54167			3	2.79167			0.208333			10	9.16667			0.833333			8.5	9.04167			-0.541667			16	22			-6
142	2022-03-02 05:40:00	11.5	13.0833			-1.58333			20.5	14			6.5			17	18.8333			-1.83333			2.5	2.875			-0.375			10	9.375			0.625			11	9.04167			1.95833			21	22.0417			-1.04167
142	2022-03-02 07:48:00	11.5	12.9583			-1.45833			22.5	14.3333			8.16667			17.5	18.75			-1.25			2.5	2.95833			-0.458333			10	9.58333			0.416667			9	8.95833			0.0416667			25	21.875			3.125
142	2022-03-02 09:56:00	22.5	12.875			9.625			13	14.5			-1.5			18.5	18.7083			-0.208333			2.5	3.04167			-0.541667			9.5	9.70833			-0.208333			8.5	8.875			-0.375			23	21.2083			1.79167
142	2022-03-02 12:04:00	13.5	13.0417			0.458333			25	14.4583			10.5417			19	18.7083			0.291667			2.5	3.08333			-0.583333			9.5	9.66667			-0.166667			9.5	8.70833			0.791667			28	20.7083			7.29167
142	2022-03-02 14:12:00	12.5	12.9583			-0.458333			16	14.4167			1.58333			20.5	18.625			1.875			3	3.08333			-0.0833333			9	9.5			-0.5			8.5	8.5			0			26	20.7083			5.29167
142	2022-03-02 16:20:00	12.5	12.9167			-0.416667			12	14.3333			-2.33333			20	18.625			1.375			3.5	3			0.5			9.5	9.33333			0.166667			8.5	8.25			0.25			24	20.5833			3.41667
142	2022-03-02 18:28:00	11	12.8333			-1.83333			11	12.7083			-1.70833			20.5	18.625			1.875			4	2.875			1.125			9.5	9.125			0.375			8.5	7.91667			0.583333			20	20.8333			-0.833333
142	2022-03-02 20:36:00	12	12.9167			-0.916667			11	11.2917			-0.291667			19.5	18.7083			0.791667			4	2.70833			1.29167			9.5	8.91667			0.583333			8	7.54167			0.458333			16	20.7083			-4.70833
142	2022-03-02 22:44:00	14	13			1			7.5	9.75			-2.25			18.5	18.7083			-0.208333			3.5	2.5			1			9	8.66667			0.333333			7	7.25			-0.25			14	21.125			-7.125
143	2022-03-03 00:52:00	11	12.1667	12.1667	13.3333	-1.16667	-1.75	5.16667	5.5	10.5	9.95833	17.9167	-5	-8.79167	9.45833	17.5	18.9583	18.9583	19.4583	-1.45833	-1.91667	4.375	3	2.29167	-0.25	2.29167	0.708333	-1.29167	0.708333	8.5	8.45833	6.66667	8.45833	0.0416667	-0.708333	0.333333	6.5	7.04167	5.5	7.04167	-0.541667	-2.08333	1.33333	17.5	21.75	21.75	26.3333	-4.25	-5.83333
143	2022-03-03 03:00:00	11.5	12.25			-0.75			4.5	9.95833			-5.45833			17.5	19.3333			-1.83333			2	2.08333			-0.0833333			8	8.20833			-0.208333			5.5	6.83333			-1.33333			16.5	21.7917			-5.29167
143	2022-03-03 05:08:00	10.5	12.25			-1.75			4	10.7083			-6.70833			17.5	19.4167			-1.91667			1.5	1.875			-0.375			7.5	8.04167			-0.541667			4.5	6.58333			-2.08333			19	21.9167			-2.91667
143	2022-03-03 07:16:00	12.5	12.375			0.125			3.5	11.875			-8.375			18	19.4583			-1.45833			0.5	1.625			-1.125			7.5	7.83333			-0.333333			6.5	6.45833			0.0416667			19.5	21.8333			-2.33333
143	2022-03-03 09:24:00	12.5	13			-0.5			4	12.7917			-8.79167			17.5	19.3333			-1.83333			0	1.29167			-1.29167			7	7.625			-0.625			5.5	6.16667			-0.666667			30	22.25			7.75
143	2022-03-03 11:32:00	12.5	13.125			-0.625			22	13.625			8.375			21.5	19.2083			2.29167			0	0.958333			-0.958333			7	7.41667			-0.416667			6	5.875			0.125			30.5	22.625			7.875
143	2022-03-03 13:40:00	14.5	13			1.5			18.5	14.625			3.875			23.5	19.125			4.375			0	0.625			-0.625			6.5	7.20833			-0.708333			7	5.75			1.25			28.5	23.7083			4.79167
143	2022-03-03 15:48:00	12.5	13.0833			-0.583333			25	15.8333			9.16667			21.5	19.125			2.375			0.5	0.333333			0.166667			7	7.04167			-0.0416667			5.5	5.70833			-0.208333			27.5	24.8333			2.66667
143	2022-03-03 17:56:00	14	13.1667			0.833333			26	16.5417			9.45833			20.5	19.0417			1.45833			0.5	0.0833333			0.416667			7	6.91667			0.0833333			7	5.66667			1.33333			23	25.375			-2.375
143	2022-03-03 20:04:00	18.5	13.3333			5.16667			22	17.2083			4.79167			19	19.0417			-0.0416667			0	-0.125			0.125			7	6.79167			0.208333			5	5.70833			-0.708333			25	25.7083			-0.708333
143	2022-03-03 22:12:00	13.5	13.2917			0.208333			21	17.9167			3.08333			18	18.9583			-0.958333			0	-0.25			0.25			7	6.66667			0.333333			4.5	5.5			-1			20.5	26.3333			-5.83333
144	2022-03-04 00:20:00	12.5	13.4583	12.0833	13.6667	-0.958333	-2.08333	2.58333	19.5	18.5833	6.625	18.5833	0.916667	-4.25	2.375	17.5	19.0417	18.25	19.0417	-1.54167	-2.29167	2.66667	-0.5	-0.333333	-1	-0.333333	-0.166667	-0.5	0	6.5	6.58333	6.54167	6.79167	-0.0833333	-0.708333	0.708333	5.5	5.375	4.45833	5.375	0.125	-0.833333	0.958333	27	26.2917	23.0417	26.2917	0.708333	-2.41667
144	2022-03-04 02:28:00	12	13.6667			-1.66667			20	17.875			2.125			17.5	19			-1.5			-0.5	-0.416667			-0.0833333			6.5	6.54167			-0.0416667			6	5.25			0.75			31	25.875			5.125
144	2022-03-04 04:36:00	12.5	13.625			-1.125			13	17.25			-4.25			16.5	18.7917			-2.29167			-1	-0.5			-0.5			6.5	6.58333			-0.0833333			5	5.04167			-0.0416667			23	25.4167			-2.41667
144	2022-03-04 06:44:00	12.5	13.625			-1.125			12	15.7917			-3.79167			17.5	18.6667			-1.16667			-1	-0.625			-0.375			6	6.625			-0.625			5	5.04167			-0.0416667			23	25.0833			-2.08333
144	2022-03-04 08:52:00	12	13.4167			-1.41667			12	14.125			-2.125			17	18.5			-1.5			-1	-0.75			-0.25			6	6.66667			-0.666667			4	4.83333			-0.833333			27	25.1667			1.83333
144	2022-03-04 11:00:00	14.5	12.7083			1.79167			12	12.625			-0.625			18.5	18.4583			0.0416667			-1	-0.833333			-0.166667			6	6.70833			-0.708333			4	4.75			-0.75			29.5	24.8333			4.66667
144	2022-03-04 13:08:00	15	12.4167			2.58333			13.5	11.125			2.375			21	18.375			2.625			-1	-0.916667			-0.0833333			6.5	6.70833			-0.208333			4.5	4.75			-0.25			25.5	24.6667			0.833333
144	2022-03-04 15:16:00	14	12.2083			1.79167			11	9.70833			1.29167			21	18.3333			2.66667			-1	-0.958333			-0.0416667			7	6.75			0.25			4.5	4.625			-0.125			23	24.0833			-1.08333
144	2022-03-04 17:24:00	12.5	12.25			0.25			7.5	8.25			-0.75			20	18.2917			1.70833			-1	-1			0			7.5	6.79167			0.708333			5.5	4.54167			0.958333			23.5	23.2083			0.291667
144	2022-03-04 19:32:00	11.5	12.2083			-0.708333			6	7.375			-1.375			18.5	18.3333			0.166667			-1	-0.958333			-0.0416667			7.5	6.79167			0.708333			4.5	4.45833			0.0416667			24	23.125			0.875
144	2022-03-04 21:40:00	10	12.0833			-2.08333			4	6.625			-2.625			18.5	18.25			0.25			-1	-0.916667			-0.0833333			7.5	6.79167			0.708333			4	4.45833			-0.458333			21	23.0417			-2.04167
144	2022-03-04 23:48:00	10	11.9583			-1.95833			3	5.95833			-2.95833			17	18.375			-1.375			-1	-0.875			-0.125			7	6.79167			0.208333			4.5	4.58333			-0.0833333			18.5	22.8333			-4.33333
145	2022-03-05 01:56:00	10	11.7083	11.5	11.8333	-1.70833	-1.70833	4.66667	2.5	6.16667	5.91667	6.45833	-3.66667	-3.66667	8.29167	17	18.5	18.3333	19.1667	-1.5	-1.875	2.125	-1	-0.791667	-0.791667	1.41667	-0.208333	-0.625	1.375	7	6.79167	5.625	6.79167	0.208333	-0.541667	0.333333	4	4.70833	4.70833	5.16667	-0.708333	-0.958333	1.125	20	22.8333	16.7917	22.8333	-2.83333	-5.29167
145	2022-03-05 04:04:00	12.5	11.5			1			2.5	5.95833			-3.45833			17	18.4583			-1.45833			-1	-0.666667			-0.333333			7	6.75			0.25			5	4.83333			0.166667			20.5	22.5			-2
145	2022-03-05 06:12:00	12	11.7083			0.291667			2.5	5.91667			-3.41667			17	18.4167			-1.41667			-0.5	-0.458333			-0.0416667			6.5	6.66667			-0.166667			4	4.95833			-0.958333			22	22.2083			-0.208333
145	2022-03-05 08:20:00	11	11.75			-0.75			3	6.08333			-3.08333			16.5	18.375			-1.875			-0.5	-0.166667			-0.333333			6	6.54167			-0.541667			5	4.95833			0.0416667			22	21.9167			0.0833333
145	2022-03-05 10:28:00	10.5	11.7083			-1.20833			4	6.125			-2.125			18.5	18.375			0.125			-0.5	0.125			-0.625			6	6.41667			-0.416667			5.5	5			0.5			24.5	21.1667			3.33333
145	2022-03-05 12:36:00	11.5	11.7083			-0.208333			14.5	6.20833			8.29167			20	18.3333			1.66667			0	0.416667			-0.416667			6	6.25			-0.25			5.5	5.04167			0.458333			29.5	20.375			9.125
145	2022-03-05 14:44:00	12.5	11.75			0.75			11	6.29167			4.70833			20.5	18.375			2.125			0.5	0.666667			-0.166667			6	6.125			-0.125			6	4.95833			1.04167			21.5	19.75			1.75
145	2022-03-05 16:52:00	16.5	11.8333			4.66667			10.5	6.375			4.125			20.5	18.4583			2.04167			1.5	0.916667			0.583333			6	5.95833			0.0416667			6	4.875			1.125			19.5	18.875			0.625
145	2022-03-05 19:00:00	13	11.7083			1.29167			9.5	6.41667			3.08333			19.5	18.5			1			2.5	1.125			1.375			6	5.79167			0.208333			5.5	4.83333			0.666667			20	18.2083			1.79167
145	2022-03-05 21:08:00	11	11.5833			-0.583333			6.5	6.45833			0.0416667			18.5	18.7083			-0.208333			2.5	1.29167			1.20833			6	5.66667			0.333333			5	4.95833			0.0416667			15	17.5			-2.5
145	2022-03-05 23:16:00	10	11.5417			-1.54167			5	6.45833			-1.45833			18	19.1667			-1.16667			2.5	1.41667			1.08333			5.5	5.625			-0.125			4.5	5.16667			-0.666667			11.5	16.7917			-5.29167
146	2022-03-06 01:24:00	10.5	11.7917	11.3333	12	-1.29167	-1.29167	2.04167	4	6.54167	4.58333	6.95833	-2.54167	-2.54167	1.875	17.5	19.5417	19.5417	19.9167	-2.04167	-2.25	3.125	2	1.58333	1.58333	3.95833	0.416667	-1.625	1.70833	5.5	5.58333	5.58333	6.16667	-0.0833333	-0.625	0.833333	3.5	5.375	5.375	8.20833	-1.875	-2.625	2	11	16.125	14.6667	16.125	-5.125	-6.5
146	2022-03-06 03:32:00	11	11.9583			-0.958333			3.5	5.83333			-2.33333			18	19.6667			-1.66667			2	1.79167			0.208333			5	5.58333			-0.583333			3	5.625			-2.625			9.5	16			-6.5
146	2022-03-06 05:40:00	11	12			-1			3	5.45833			-2.45833			17.5	19.75			-2.25			1.5	2.08333			-0.583333			5	5.58333			-0.583333			4.5	5.91667			-1.41667			12.5	15.9583			-3.45833
146	2022-03-06 07:48:00	10.5	11.6667			-1.16667			3	5.08333			-2.08333			19.5	19.7917			-0.291667			1.5	2.375			-0.875			5	5.625			-0.625			5.5	6.20833			-0.708333			13.5	15.8333			-2.33333
146	2022-03-06 09:56:00	10.5	11.5			-1			3	4.75			-1.75			22	19.8333			2.16667			1	2.625			-1.625			5.5	5.66667			-0.166667			7.5	6.5			1			13.5	15.4583			-1.95833
146	2022-03-06 12:04:00	13.5	11.4583			2.04167			5	4.625			0.375			23	19.875			3.125			1.5	2.875			-1.375			5.5	5.75			-0.25			8	6.79167			1.20833			16.5	15.25			1.25
146	2022-03-06 14:12:00	13.5	11.4583			2.04167			6	4.58333			1.41667			21.5	19.9167			1.58333			2.5	3.125			-0.625			6	5.83333			0.166667			8.5	7.125			1.375			28	15.125			12.875
146	2022-03-06 16:20:00	13	11.4167			1.58333			6.5	4.625			1.875			21.5	19.875			1.625			4	3.375			0.625			6	5.91667			0.0833333			9.5	7.5			2			21	14.9167			6.08333
146	2022-03-06 18:28:00	12.5	11.3333			1.16667			6	4.70833			1.29167			21	19.7917			1.20833			5	3.58333			1.41667			6.5	6			0.5			9.5	7.91667			1.58333			18	14.7917			3.20833
146	2022-03-06 20:36:00	11	11.375			-0.375			5.5	6.16667			-0.666667			20	19.75			0.25			5.5	3.79167			1.70833			6.5	6.08333			0.416667			9	8.08333			0.916667			15.5	14.6667			0.833333
146	2022-03-06 22:44:00	10.5	11.4583			-0.958333			5	6.95833			-1.95833			19	19.5833			-0.583333			5.5	3.95833			1.54167			7	6.16667			0.833333			8.5	8.20833			0.291667			12.5	14.75			-2.25
147	2022-03-07 00:52:00	10	11.6667	8.375	12.5417	-1.66667	-6.45833	14.75	4.5	7.54167	7.54167	9.5	-3.04167	-3.375	12.5833	18.5	19.9167	19.9167	22.9167	-1.41667	-4.91667	6.125	5.5	4.16667	4	4.58333	1.33333	-1.04167	1.33333	6.5	6.20833	6.20833	10.1667	0.291667	-2.45833	4.375	8.5	8.125	6.875	8.125	0.375	-1.29167	0.541667	10	14.875	14.2083	15.8333	-4.875	-7.16667
147	2022-03-07 03:00:00	10	12.5417			-2.54167			4.5	7.79167			-3.29167			17	20.2083			-3.20833			5	4.375			0.625			6.5	6.29167			0.208333			8	8.04167			-0.0416667			8.5	15.6667			-7.16667
147	2022-03-07 05:08:00	10	12			-2			4.5	7.875			-3.375			17	20.4167			-3.41667			4.5	4.54167			-0.0416667			6	6.91667			-0.916667			8	7.95833			0.0416667			8	15.1667			-7.16667
147	2022-03-07 07:16:00	11.5	11.25			0.25			20.5	7.91667			12.5833			17	20.5833			-3.58333			4	4.58333			-0.583333			6	7.54167			-1.54167			6.5	7.79167			-1.29167			11	14.7917			-3.79167
147	2022-03-07 09:24:00	11.5	10.375			1.125			12.5	7.95833			4.54167			17.5	20.5417			-3.04167			3.5	4.54167			-1.04167			6	8.04167			-2.04167			7	7.625			-0.625			14.5	14.4167			0.0833333
147	2022-03-07 11:32:00	13	9.79167			3.20833			10	8.04167			1.95833			26	20.375			5.625			3.5	4.45833			-0.958333			6	8.45833			-2.45833			6.5	7.45833			-0.958333			15	14.25			0.75
147	2022-03-07 13:40:00	24	9.25			14.75			8	8.20833			-0.208333			26.5	20.375			6.125			4	4.375			-0.375			6.5	8.79167			-2.29167			7	7.33333			-0.333333			26	14.2083			11.7917
147	2022-03-07 15:48:00	7	8.95833			-1.95833			7	8.83333			-1.83333			24	20.75			3.25			4.5	4.25			0.25			13.5	9.125			4.375			7.5	7.16667			0.333333			22	14.4167			7.58333
147	2022-03-07 17:56:00	4	8.66667			-4.66667			7	9.25			-2.25			23.5	21.4167			2.08333			4.5	4.16667			0.333333			13.5	9.45833			4.04167			7.5	7.08333			0.416667			16.5	14.875			1.625
147	2022-03-07 20:04:00	2	8.45833			-6.45833			6.5	9.5			-3			20.5	22.25			-1.75			4.5	4.08333			0.416667			12.5	9.79167			2.70833			7.5	6.95833			0.541667			13.5	15.5			-2
147	2022-03-07 22:12:00	4	8.375			-4.375			6.5	8.33333			-1.83333			18	22.9167			-4.91667			4.5	4			0.5			11.5	10.1667			1.33333			7	6.875			0.125			13.5	15.8333			-2.33333
148	2022-03-08 00:20:00	4	8.29167	6.66667	8.91667	-4.29167	-4.29167	3.33333	7	7.79167	7.45833	12	-0.791667	-5.91667	13.5417	19	23.4583	20.875	23.4583	-4.45833	-4.45833	4.20833	4.5	3.95833	2.375	3.95833	0.541667	-0.666667	0.666667	11	10.5417	9.33333	11.25	0.458333	-1	0.541667	7	6.75	3.5	6.75	0.25	-0.5	0.541667	12	15.9583	14.5417	15.9583	-3.95833	-3.95833
148	2022-03-08 02:28:00	6.5	8.04167			-1.54167			12	7.45833			4.54167			23	23.25			-0.25			4	3.91667			0.0833333			10.5	10.9167			-0.416667			6.5	6.625			-0.125			12.5	15.9167			-3.41667
148	2022-03-08 04:36:00	6.5	6.66667			-0.166667			9.5	7.58333			1.91667			25	23			2			4	3.83333			0.166667			10.5	11.25			-0.75			7	6.45833			0.541667			14	15.0833			-1.08333
148	2022-03-08 06:44:00	7.5	6.79167			0.708333			7.5	9.08333			-1.58333			27	22.7917			4.20833			3.5	3.75			-0.25			10	11			-1			6.5	6.25			0.25			15.5	14.6667			0.833333
148	2022-03-08 08:52:00	10.5	7.16667			3.33333			6.5	10.5			-4			25	22.5833			2.41667			3	3.66667			-0.666667			10.5	10.7083			-0.208333			5.5	6			-0.5			15	14.5417			0.458333
148	2022-03-08 11:00:00	10.5	7.66667			2.83333			6	11.4167			-5.41667			24	22.5417			1.45833			3	3.54167			-0.541667			10.5	10.4583			0.0416667			5.5	5.70833			-0.208333			16	14.5833			1.41667
148	2022-03-08 13:08:00	10	8.08333			1.91667			6	11.9167			-5.91667			23.5	22.6667			0.833333			3	3.41667			-0.416667			10.5	10.2917			0.208333			5	5.41667			-0.416667			14.5	14.75			-0.25
148	2022-03-08 15:16:00	7.5	8.45833			-0.958333			9.5	12			-2.5			23.5	22.625			0.875			3	3.25			-0.25			10.5	10.125			0.375			5	5.08333			-0.0833333			16	14.8333			1.16667
148	2022-03-08 17:24:00	8.5	8.58333			-0.0833333			25	11.4583			13.5417			21.5	22.2083			-0.708333			3.5	3.08333			0.416667			10.5	9.95833			0.541667			5	4.75			0.25			17	14.9583			2.04167
148	2022-03-08 19:32:00	8.5	8.70833			-0.208333			24	11.0417			12.9583			21	21.7083			-0.708333			3.5	2.83333			0.666667			10	9.75			0.25			4.5	4.29167			0.208333			15	15.0417			-0.0416667
148	2022-03-08 21:40:00	8	8.79167			-0.791667			17.5	10.8333			6.66667			20	21			-1			3	2.58333			0.416667			9.5	9.54167			-0.0416667			4	3.83333			0.166667			14	14.9583			-0.958333
148	2022-03-08 23:48:00	9	8.91667			0.0833333			12.5	10.625			1.875			19.5	20.875			-1.375			3	2.375			0.625			9.5	9.33333			0.166667			3.5	3.5			0			15.5	14.8333			0.666667
149	2022-03-09 01:56:00	8.5	8.66667	6.45833	8.66667	-0.166667	-4.66667	4.41667	8	10.5	5.70833	10.875	-2.5	-6.375	8.54167	18.5	21.3333	21.3333	26.4583	-2.83333	-6.45833	6.58333	2.5	2.125	0.916667	2.125	0.375	-1.58333	1.375	9	9.04167	3.70833	9.04167	-0.0416667	-0.708333	0.75	3	3.25	1.41667	3.25	-0.25	-1.66667	1.16667	13	15.9583	15.9583	16.8333	-2.95833	-5.70833
149	2022-03-09 04:04:00	8	8.04167			-0.0416667			5.5	10.4583			-4.95833			18	21.8333			-3.83333			2	1.95833			0.0416667			8.5	8.75			-0.25			2.5	3.04167			-0.541667			14	16.625			-2.625
149	2022-03-09 06:12:00	8	7.91667			0.0833333			4.5	10.875			-6.375			19	22.2917			-3.29167			1	1.875			-0.875			8	8.375			-0.375			1.5	2.875			-1.375			15	16.8333			-1.83333
149	2022-03-09 08:20:00	8.5	7.75			0.75			5	9.625			-4.625			18.5	22.75			-4.25			0.5	1.79167			-1.29167			7.5	7.91667			-0.416667			1	2.66667			-1.66667			14.5	16.8333			-2.33333
149	2022-03-09 10:28:00	12	7.58333			4.41667			4	8.08333			-4.08333			23.5	22.9167			0.583333			0.5	1.66667			-1.16667			8	7.41667			0.583333			1.5	2.45833			-0.958333			13.5	16.625			-3.125
149	2022-03-09 12:36:00	7.5	7.41667			0.0833333			4.5	7			-2.5			29.5	22.9167			6.58333			0	1.58333			-1.58333			7	6.875			0.125			2.5	2.25			0.25			29.5	16.375			13.125
149	2022-03-09 14:44:00	2.5	7.16667			-4.66667			5.5	6.33333			-0.833333			29.5	23.75			5.75			1	1.45833			-0.458333			7	6.25			0.75			2.5	2.04167			0.458333			22.5	15.9583			6.54167
149	2022-03-09 16:52:00	6	7.08333			-1.08333			14.5	5.95833			8.54167			29	24.5			4.5			2	1.29167			0.708333			6	5.58333			0.416667			3	1.83333			1.16667			18.5	16.4583			2.04167
149	2022-03-09 19:00:00	6.5	6.91667			-0.416667			10	5.79167			4.20833			27	25.0417			1.95833			2.5	1.125			1.375			5	4.91667			0.0833333			2.5	1.625			0.875			17	16.75			0.25
149	2022-03-09 21:08:00	6.5	6.66667			-0.166667			5.5	5.70833			-0.208333			23	25.5833			-2.58333			2	1			1			4	4.25			-0.25			2	1.5			0.5			12.5	16.5			-4
149	2022-03-09 23:16:00	6	6.45833			-0.458333			4.5	5.70833			-1.20833			20	26.4583			-6.45833			2	0.916667			1.08333			3	3.70833			-0.708333			1.5	1.41667			0.0833333			11	16.7083			-5.70833
150	2022-03-10 01:24:00	6	5.91667	5.25	5.91667	0.0833333	-1.83333	1.83333	4.5	6.95833	6.95833	11.9583	-2.45833	-5.875	9.45833	29.5	26.75	22.875	26.75	2.75	-2.375	3.75	1.5	0.791667	-0.75	0.791667	0.708333	-1.375	1.5	2	3.45833	1.83333	3.5	-1.45833	-3.125	5.08333	1	1.25	-1.91667	1.25	-0.25	-0.708333	0.666667	10.5	17.1667	14.8333	17.1667	-6.66667	-6.66667
150	2022-03-10 03:32:00	7.5	5.66667			1.83333			3.5	8.16667			-4.66667			27.5	26.4583			1.04167			0.5	0.75			-0.25			1	3.5			-2.5			0.5	1			-0.5			19	16.125			2.875
150	2022-03-10 05:40:00	6	5.875			0.125			3.5	9.33333			-5.83333			24.5	26.0417			-1.54167			0	0.708333			-0.708333			0.5	3.33333			-2.83333			0	0.708333			-0.708333			17.5	15.7917			1.70833
150	2022-03-10 07:48:00	5	5.66667			-0.666667			3.5	9.375			-5.875			25.5	25.7083			-0.208333			-0.5	0.625			-1.125			0	3.125			-3.125			0	0.416667			-0.416667			12	15.5833			-3.58333
150	2022-03-10 09:56:00	6	5.58333			0.416667			5	9.54167			-4.54167			29	25.25			3.75			-0.5	0.5			-1			1	2.875			-1.875			0	0.125			-0.125			17	15.25			1.75
150	2022-03-10 12:04:00	5.5	5.54167			-0.0416667			19	9.625			9.375			27	25.0417			1.95833			-1	0.375			-1.375			5	2.625			2.375			-0.5	-0.166667			-0.333333			19	15.0833			3.91667
150	2022-03-10 14:12:00	4.5	5.5			-1			19	9.54167			9.45833			26	25.0417			0.958333			-0.5	0.166667			-0.666667			7.5	2.41667			5.08333			-0.5	-0.5			0			17	15.0833			1.91667
150	2022-03-10 16:20:00	5	5.5			-0.5			19.5	10.0833			9.41667			24.5	24.5417			-0.0416667			0.5	-0.0416667			0.541667			5	2.20833			2.79167			-1	-0.833333			-0.166667			18.5	15.2083			3.29167
150	2022-03-10 18:28:00	3.5	5.33333			-1.83333			15	10.9167			4.08333			25	23.8333			1.16667			1	-0.25			1.25			3.5	2.08333			1.41667			-0.5	-1.16667			0.666667			16	14.8333			1.16667
150	2022-03-10 20:36:00	5.5	5.29167			0.208333			12	11.5417			0.458333			21.5	23.2917			-1.79167			1	-0.5			1.5			2	1.95833			0.0416667			-1	-1.54167			0.541667			13	15.0833			-2.08333
150	2022-03-10 22:44:00	6	5.25			0.75			6.5	11.9583			-5.45833			20.5	22.875			-2.375			0.5	-0.75			1.25			1	1.83333			-0.833333			-1.5	-1.91667			0.416667			10.5	15.125			-4.625
151	2022-03-11 00:52:00	5.5	5.25	5.25	6.25	0.25	-1.5	1.29167	3.5	12.7917	5.08333	12.7917	-9.29167	-9.29167	7.125	20	22.5417	20.8333	22.5417	-2.54167	-4.29167	4.875	-0.5	-1	-2.375	-1	0.5	-1.83333	0.875	0.5	1.58333	-0.708333	1.58333	-1.08333	-1.54167	0.541667	-2.5	-2.16667	-2.5	-1.91667	-0.333333	-2.125	1.33333	11	14.7083	14.7083	16.1667	-3.70833	-4
151	2022-03-11 03:00:00	6	5.33333			0.666667			11	12.375			-1.375			23.5	22.5			1			-1	-1.16667			0.166667			-0.5	1.04167			-1.54167			-3	-2.29167			-0.708333			12	15.4583			-3.45833
151	2022-03-11 05:08:00	5.5	5.58333			-0.0833333			13.5	11.125			2.375			19	22.4583			-3.45833			-2	-1.29167			-0.708333			-0.5	0.375			-0.875			-3.5	-2.375			-1.125			14.5	15.5			-1
151	2022-03-11 07:16:00	5.5	5.75			-0.25			11	9.79167			1.20833			18	22.2917			-4.29167			-3	-1.45833			-1.54167			-1	-0.0833333			-0.916667			-4.5	-2.375			-2.125			20.5	15.2083			5.29167
151	2022-03-11 09:24:00	4.5	6			-1.5			8.5	8.70833			-0.208333			20.5	22			-1.5			-3.5	-1.66667			-1.83333			-1.5	-0.416667			-1.08333			-4.5	-2.41667			-2.08333			12.5	14.875			-2.375
151	2022-03-11 11:32:00	6	6.125			-0.125			15	7.875			7.125			25	21.8333			3.16667			-3.5	-1.875			-1.625			-2	-0.583333			-1.41667			-3	-2.45833			-0.541667			12	15.375			-3.375
151	2022-03-11 13:40:00	6.5	6.16667			0.333333			14	7.58333			6.41667			26.5	21.625			4.875			-3	-2.08333			-0.916667			-1.5	-0.666667			-0.833333			-2	-2.5			0.5			28	16			12
151	2022-03-11 15:48:00	7.5	6.20833			1.29167			4	7.58333			-3.58333			25.5	21.4583			4.04167			-2	-2.20833			0.208333			-0.5	-0.708333			0.208333			-1.5	-2.45833			0.958333			17.5	16.125			1.375
151	2022-03-11 17:56:00	7	6.125			0.875			3.5	6.83333			-3.33333			22.5	21			1.5			-1.5	-2.33333			0.833333			-0.5	-0.666667			0.166667			-1	-2.33333			1.33333			15	16.1667			-1.16667
151	2022-03-11 20:04:00	6.5	6.08333			0.416667			2	5.875			-3.875			21.5	20.875			0.625			-1.5	-2.375			0.875			-0.5	-0.625			0.125			-1	-2.20833			1.20833			12	16			-4
151	2022-03-11 22:12:00	7	6.25			0.75			2	5.08333			-3.08333			19.5	20.8333			-1.33333			-1.5	-2.33333			0.833333			0	-0.541667			0.541667			-1.5	-1.91667			0.416667			19	15.2083			3.79167
152	2022-03-12 00:20:00	6.5	6.5	6.5	10.4583	0	-2.625	2.45833	3	4.54167	3.25	4.875	-1.54167	-2.125	3.29167	18	21.4583	20.4583	21.4583	-3.45833	-3.45833	7.33333	-2	-2.16667	-2.16667	2.70833	0.166667	-1.91667	2.33333	0	-0.375	-0.375	5	0.375	-1.58333	2.04167	-2	-1.41667	-1.41667	8.45833	-0.583333	-3.41667	4.45833	18	14.875	12.25	15.625	3.125	-6.29167
152	2022-03-12 02:28:00	6	6.83333			-0.833333			3.5	3.79167			-0.291667			18	21.4583			-3.45833			-2	-1.91667			-0.0833333			0	-0.0416667			0.0416667			-2	-0.625			-1.375			12.5	15.625			-3.125
152	2022-03-12 04:36:00	5	7.25			-2.25			2	3.25			-1.25			18	21.1667			-3.16667			-2.5	-1.54167			-0.958333			0	0.375			-0.375			-1.5	0.291667			-1.79167			12.5	14.8333			-2.33333
152	2022-03-12 06:44:00	5	7.625			-2.625			2	3.45833			-1.45833			17.5	20.9167			-3.41667			-2.5	-1.08333			-1.41667			0	0.875			-0.875			-2	1.33333			-3.33333			12.5	14.7917			-2.29167
152	2022-03-12 08:52:00	7.5	8.08333			-0.583333			1.5	3.625			-2.125			17.5	20.7917			-3.29167			-2.5	-0.583333			-1.91667			0	1.45833			-1.45833			-1	2.41667			-3.41667			11	14.7083			-3.70833
152	2022-03-12 11:00:00	7.5	8.54167			-1.04167			2	3.875			-1.875			28	20.6667			7.33333			-1.5	-0.0416667			-1.45833			0.5	2.08333			-1.58333			1.5	3.45833			-1.95833			8.5	14.7917			-6.29167
152	2022-03-12 13:08:00	10	8.875			1.125			6	4.08333			1.91667			25	20.625			4.375			-0.5	0.5			-1			2	2.70833			-0.708333			6.5	4.54167			1.95833			21	14.125			6.875
152	2022-03-12 15:16:00	11.5	9.20833			2.29167			7.5	4.20833			3.29167			23	20.6667			2.33333			1.5	1.08333			0.416667			3.5	3.29167			0.208333			9	5.58333			3.41667			18.5	13.4167			5.08333
152	2022-03-12 17:24:00	12	9.58333			2.41667			6.5	4.33333			2.16667			22.5	20.625			1.875			3.5	1.625			1.875			5.5	3.875			1.625			11	6.625			4.375			17	13.0833			3.91667
152	2022-03-12 19:32:00	12.5	10.0417			2.45833			5.5	4.625			0.875			21	20.5			0.5			4.5	2.16667			2.33333			6.5	4.45833			2.04167			12	7.54167			4.45833			14	12.7083			1.29167
152	2022-03-12 21:40:00	12	10.4583			1.54167			5	4.875			0.125			20	20.4583			-0.458333			5	2.70833			2.29167			7	5			2			11.5	8.45833			3.04167			13	12.25			0.75
152	2022-03-12 23:48:00	11	10.625			0.375			4.5	5.20833			-0.708333			19	20.5			-1.5			5	3.20833			1.79167			7.5	5.54167			1.95833			11.5	9.29167			2.20833			11	11.9583			-0.958333
153	2022-03-13 01:56:00	10.5	10.7917	9.70833	10.75	-0.291667	-0.666667	1.33333	4.5	5.58333	5.58333	14.875	-1.08333	-6.29167	2.95833	18.5	19.9167	19.4167	19.7917	-1.41667	-3.29167	5	5	3.625	3.625	4.625	1.375	-1.125	0.916667	7	6.04167	5.79167	6.75	0.958333	-0.25	0.708333	10.5	9.91667	7.41667	10.125	0.583333	-0.916667	0.666667	9.5	12	8.08333	11.1667	-2.5	-3.125
153	2022-03-13 04:04:00	10.5	10.75			-0.25			5	5.875			-0.875			17.5	19.6667			-2.16667			4.5	4.04167			0.458333			7	6.41667			0.583333			10.5	10.125			0.375			8.5	11.1667			-2.66667
153	2022-03-13 06:12:00	10.5	10.5833			-0.0833333			5.5	5.91667			-0.416667			16.5	19.7917			-3.29167			4	4.33333			-0.333333			7	6.66667			0.333333			9.5	10.125			-0.625			8	10.5833			-2.58333
153	2022-03-13 08:20:00	10	10.4167			-0.416667			5	6			-1			17	19.7917			-2.79167			4	4.5			-0.5			6.5	6.75			-0.25			9	9.91667			-0.916667			7	10.125			-3.125
153	2022-03-13 10:28:00	9.5	10.1667			-0.666667			5.5	6.125			-0.625			18	19.75			-1.75			3.5	4.58333			-1.08333			6.5	6.75			-0.25			9	9.625			-0.625			7.5	10			-2.5
153	2022-03-13 12:36:00	9.5	10.0833			-0.583333			6.5	6.29167			0.208333			21	19.7083			1.29167			3.5	4.625			-1.125			6.5	6.70833			-0.208333			9	9.33333			-0.333333			9	9.75			-0.75
153	2022-03-13 14:44:00	9.5	10.0833			-0.583333			9.5	6.54167			2.95833			22	19.625			2.375			4.5	4.625			-0.125			6.5	6.58333			-0.0833333			9	8.95833			0.0416667			11	9.58333			1.41667
153	2022-03-13 16:52:00	9.5	10.0833			-0.583333			8	8			0			24.5	19.5			5			5	4.625			0.375			6.5	6.45833			0.0416667			9	8.625			0.375			11.5	9.41667			2.08333
153	2022-03-13 19:00:00	10	10			0			7.5	9.79167			-2.29167			22.5	19.4583			3.04167			5.5	4.625			0.875			6.5	6.25			0.25			8.5	8.08333			0.416667			11.5	9.29167			2.20833
153	2022-03-13 21:08:00	9.5	9.83333			-0.333333			7	11.6667			-4.66667			20.5	19.4583			1.04167			5.5	4.625			0.875			6.5	6			0.5			8.5	7.83333			0.666667			12.5	8.875			3.625
153	2022-03-13 23:16:00	11	9.70833			1.29167			7	13.2917			-6.29167			19.5	19.4167			0.0833333			5.5	4.58333			0.916667			6.5	5.79167			0.708333			8	7.41667			0.583333			10	8.08333			1.91667
154	2022-03-14 01:24:00	11	9.66667	8.875	9.66667	1.33333	-1.125	1.33333	7.5	14.875	14.7917	18.75	-7.375	-7.375	10.7083	18	19.4167	19.4167	20.5417	-1.41667	-3.66667	9.5	5	4.58333	3.33333	4.58333	0.416667	-0.833333	0.458333	6	5.625	5.625	8.08333	0.375	-2.125	1.41667	7	6.91667	3.66667	6.91667	0.0833333	-2.04167	0.916667	9	7.125	3.125	7.125	1.875	-8.33333
154	2022-03-14 03:32:00	10.5	9.625			0.875			22	16			6			17	19.4167			-2.41667			5	4.54167			0.458333			5.5	5.625			-0.125			6.5	6.5			0			7.5	6.66667			0.833333
154	2022-03-14 05:40:00	9.5	9.625			-0.125			26.5	16.6667			9.83333			17	19.4167			-2.41667			4.5	4.45833			0.0416667			4.5	5.75			-1.25			4	6.04167			-2.04167			7	6.04167			0.958333
154	2022-03-14 07:48:00	8.5	9.625			-1.125			28	17.2917			10.7083			16.5	19.875			-3.375			4	4.33333			-0.333333			4	5.91667			-1.91667			6.5	5.58333			0.916667			3	5.5			-2.5
154	2022-03-14 09:56:00	8.5	9.58333			-1.08333			24.5	17.7917			6.70833			16.5	20.1667			-3.66667			3.5	4.16667			-0.666667			4	6.125			-2.125			4	5.16667			-1.16667			-2.5	4.95833			-7.45833
154	2022-03-14 12:04:00	9	9.54167			-0.541667			24.5	18.2083			6.29167			18	20.3333			-2.33333			3.5	4			-0.5			4.5	6.375			-1.875			3	4.75			-1.75			-4	4.33333			-8.33333
154	2022-03-14 14:12:00	9	9.33333			-0.333333			20	18.5417			1.45833			21	20.375			0.625			3	3.83333			-0.833333			6.5	6.625			-0.125			4	4.375			-0.375			3.5	3.95833			-0.458333
154	2022-03-14 16:20:00	9.5	9.08333			0.416667			17.5	18.75			-1.25			22	20.4167			1.58333			3.5	3.70833			-0.208333			8	6.91667			1.08333			3.5	4.125			-0.625			3.5	3.58333			-0.0833333
154	2022-03-14 18:28:00	9.5	8.91667			0.583333			15.5	17.7083			-2.20833			30	20.5			9.5			3.5	3.54167			-0.0416667			8.5	7.25			1.25			3.5	3.875			-0.375			5	3.33333			1.66667
154	2022-03-14 20:36:00	9.5	8.875			0.625			13.5	16.3333			-2.83333			26	20.5			5.5			3.5	3.41667			0.0833333			9	7.66667			1.33333			3.5	3.875			-0.375			5	3.125			1.875
154	2022-03-14 22:44:00	9	8.91667			0.0833333			12	14.7917			-2.79167			22.5	20.5417			1.95833			3.5	3.33333			0.166667			9.5	8.08333			1.41667			3.5	3.66667			-0.166667			5	3.29167			1.70833
155	2022-03-15 00:52:00	8.5	8.95833	8.95833	9.58333	-0.458333	-0.958333	0.541667	11	13.5	8.04167	13.5	-2.5	-2.5	0.791667	20	20.5833	18.6667	20.75	-0.583333	-3.70833	3.66667	3.5	3.29167	3.29167	4.91667	0.208333	-0.916667	1.08333	9.5	8.54167	8.54167	11.375	0.958333	-1.08333	1.29167	3.5	3.75	3.75	6.79167	-0.25	-0.875	1.25	5.5	4.16667	4.16667	6.58333	1.33333	-1.58333
155	2022-03-15 03:00:00	8	8.95833			-0.958333			10	12.2917			-2.29167			18.5	20.625			-2.125			3.5	3.29167			0.208333			9.5	9			0.5			4	4.04167			-0.0416667			4.5	5.04167			-0.541667
155	2022-03-15 05:08:00	8.5	9			-0.5			9.5	11.375			-1.875			18	20.75			-2.75			3	3.41667			-0.416667			9.5	9.41667			0.0833333			3.5	4.29167			-0.791667			4.5	5.33333			-0.833333
155	2022-03-15 07:16:00	9	9.04167			-0.0416667			10	10.625			-0.625			17	20.7083			-3.70833			3	3.54167			-0.541667			9.5	9.75			-0.25			4	4.58333			-0.583333			4.5	5.66667			-1.16667
155	2022-03-15 09:24:00	9	9.08333			-0.0833333			9.5	10.0417			-0.541667			17	19.9167			-2.91667			3	3.70833			-0.708333			9	10.0833			-1.08333			4	4.875			-0.875			5	5.79167			-0.791667
155	2022-03-15 11:32:00	9	9.125			-0.125			9	9.58333			-0.583333			17	19.375			-2.375			3	3.91667			-0.916667			9.5	10.375			-0.875			5	5.20833			-0.208333			8	5.79167			2.20833
155	2022-03-15 13:40:00	9	9.20833			-0.208333			10	9.20833			0.791667			18.5	19.0417			-0.541667			3.5	4.125			-0.625			10	10.625			-0.625			6.5	5.5			1			6.5	5.91667			0.583333
155	2022-03-15 15:48:00	9.5	9.33333			0.166667			9	8.875			0.125			22.5	18.8333			3.66667			4.5	4.33333			0.166667			11.5	10.8333			0.666667			7	5.75			1.25			7	5.95833			1.04167
155	2022-03-15 17:56:00	10	9.45833			0.541667			8.5	8.58333			-0.0833333			21.5	18.75			2.75			5	4.5			0.5			12	11.0417			0.958333			7	6			1			7.5	6.125			1.375
155	2022-03-15 20:04:00	10	9.54167			0.458333			8.5	8.33333			0.166667			20.5	18.6667			1.83333			5.5	4.70833			0.791667			12.5	11.2083			1.29167			7	6.33333			0.666667			6.5	6.33333			0.166667
155	2022-03-15 22:12:00	10	9.58333			0.416667			8	8.04167			-0.0416667			19.5	19.5417			-0.0416667			6	4.91667			1.08333			12.5	11.375			1.125			7.5	6.79167			0.708333			5	6.58333			-1.58333
156	2022-03-16 00:20:00	10	9.58333	9.58333	12.7917	0.416667	-2.45833	3.79167	7.5	7.79167	7.79167	17	-0.291667	-5.70833	7.83333	18.5	20.25	20.0833	20.9167	-1.75	-3.75	6.79167	6	5.125	5.125	8.79167	0.875	-1.25	1.70833	12.5	11.5833	11.5417	11.875	0.916667	-0.375	0.916667	7	7.41667	7.41667	18.125	-0.416667	-2.83333	3.91667	6.5	6.875	6.875	16.4583	-0.375	-3.54167
156	2022-03-16 02:28:00	10	9.70833			0.291667			7	8.29167			-1.29167			17.5	20.7917			-3.29167			6	5.375			0.625			12	11.75			0.25			6.5	8.33333			-1.83333			6	7.70833			-1.70833
156	2022-03-16 04:36:00	9.5	10.125			-0.625			6.5	9.29167			-2.79167			17.5	20.9167			-3.41667			5.5	5.66667			-0.166667			12	11.875			0.125			7	9.29167			-2.29167			6.5	8.83333			-2.33333
156	2022-03-16 06:44:00	9.5	10.625			-1.125			6.5	10.2083			-3.70833			17	20.75			-3.75			5.5	6			-0.5			11.5	11.875			-0.375			7.5	10.3333			-2.83333			7	10.0833			-3.08333
156	2022-03-16 08:52:00	9.5	11.125			-1.625			6.5	11.25			-4.75			27.5	20.7083			6.79167			5.5	6.375			-0.875			11.5	11.875			-0.375			9.5	11.3333			-1.83333			7.5	11.0417			-3.54167
156	2022-03-16 11:00:00	9	11.4583			-2.45833			6.5	12.2083			-5.70833			25.5	20.6667			4.83333			5.5	6.75			-1.25			11.5	11.8333			-0.333333			11.5	12.4167			-0.916667			8.5	12			-3.5
156	2022-03-16 13:08:00	10.5	11.6667			-1.16667			15	13.25			1.75			23.5	20.6667			2.83333			6	7.125			-1.125			11.5	11.75			-0.25			16	13.4583			2.54167			18	13			5
156	2022-03-16 15:16:00	14	11.8333			2.16667			22	14.1667			7.83333			20	20.7083			-0.708333			7	7.5			-0.5			11.5	11.6667			-0.166667			18	14.5417			3.45833			20	13.7917			6.20833
156	2022-03-16 17:24:00	15.5	12			3.5			20	15			5			20.5	20.7917			-0.291667			8.5	7.83333			0.666667			11.5	11.625			-0.125			19.5	15.5833			3.91667			22	14.5417			7.45833
156	2022-03-16 19:32:00	16	12.2083			3.79167			21	15.75			5.25			21	20.8333			0.166667			9.5	8.16667			1.33333			12	11.5833			0.416667			19	16.5417			2.45833			19	15.25			3.75
156	2022-03-16 21:40:00	14	12.4167			1.58333			20	16.4167			3.58333			20	20.875			-0.875			10	8.5			1.5			12	11.5417			0.458333			20	17.4167			2.58333			18	15.875			2.125
156	2022-03-16 23:48:00	12.5	12.7917			-0.291667			20.5	17			3.5			19.5	20.0833			-0.583333			10.5	8.79167			1.70833			11.5	11.5417			-0.0416667			20	18.125			1.875			17	16.4583			0.541667
157	2022-03-17 01:56:00	12	13.2083	13.2083	14.7083	-1.20833	-1.70833	2.625	18.5	17.5417	13.2917	17.5833	0.958333	-2.66667	2.08333	19	19.625	19.625	29.9583	-0.625	-4.875	5.75	10.5	9.08333	9.08333	11.625	1.41667	-1.66667	1.58333	11.5	11.5417	11.5417	18.5	-0.0416667	-3.16667	3.58333	20	19	19	26.0417	1	-4.54167	5.66667	16	17.5	17.5	23.2917	-1.5	-4.875
157	2022-03-17 04:04:00	12	13.5			-1.5			17	17.5833			-0.583333			18.5	19.9583			-1.45833			10	9.41667			0.583333			11.5	11.5833			-0.0833333			19	19.875			-0.875			15	18.1667			-3.16667
157	2022-03-17 06:12:00	12	13.5833			-1.58333			15.5	17.125			-1.625			18	20.9583			-2.95833			9.5	9.79167			-0.291667			11.5	12.25			-0.75			18.5	20.875			-2.375			15	18.75			-3.75
157	2022-03-17 08:20:00	12	13.7083			-1.70833			14.5	16.7083			-2.20833			17.5	21.9167			-4.41667			9.5	10.125			-0.625			11	13			-2			18	21.7083			-3.70833			14.5	18.9167			-4.41667
157	2022-03-17 10:28:00	14	13.6667			0.333333			13.5	16.1667			-2.66667			18	22.875			-4.875			9	10.4167			-1.41667			11.5	13.6667			-2.16667			18	22.5417			-4.54167			14.5	19.375			-4.875
157	2022-03-17 12:36:00	14	13.75			0.25			13	15.625			-2.625			20	23.9583			-3.95833			9	10.6667			-1.66667			11.5	14.375			-2.875			22	23.1667			-1.16667			21	19.9583			1.04167
157	2022-03-17 14:44:00	14	13.9583			0.0416667			15.5	14.9583			0.541667			27.5	25.0833			2.41667			10	10.8333			-0.833333			12	15.1667			-3.16667			26.5	23.75			2.75			26	20.6667			5.33333
157	2022-03-17 16:52:00	15	14.2083			0.791667			16.5	14.4167			2.08333			32	26.25			5.75			11.5	11			0.5			19.5	16			3.5			30	24.3333			5.66667			27	21.3333			5.66667
157	2022-03-17 19:00:00	17	14.375			2.625			15	13.9583			1.04167			32	27.4583			4.54167			12.5	11.2083			1.29167			20.5	16.9167			3.58333			29.5	24.875			4.625			24	22			2
157	2022-03-17 21:08:00	15.5	14.5417			0.958333			14.5	13.5833			0.916667			32.5	28.7083			3.79167			13	11.4167			1.58333			20	17.7083			2.29167			29	25.4167			3.58333			24.5	22.6667			1.83333
157	2022-03-17 23:16:00	15	14.7083			0.291667			13.5	13.2917			0.208333			33	29.9583			3.04167			13	11.625			1.375			20.5	18.5			2			27.5	26.0417			1.45833			25	23.2917			1.70833
158	2022-03-18 01:24:00	15	14.75	14.75	15	0.25	-1	1.625	12.5	13.0833	12.9167	21.4167	-0.583333	-6.58333	6.75	33	31.1667	31.1667	32.7083	1.83333	-1.16667	1.83333	12.5	11.875	11.875	14.2917	0.625	-1.29167	1.70833	21	19.25	19.25	21.1667	1.75	-0.666667	1.75	27	26.8333	26.8333	28.375	0.166667	-2.91667	3.33333	25.5	24	24	28	1.5	-3.625
158	2022-03-18 03:32:00	15	14.7917			0.208333			12	12.9167			-0.916667			33	32.125			0.875			12.5	12.1667			0.333333			21.5	20.0417			1.45833			27	27.625			-0.625			24	24.625			-0.625
158	2022-03-18 05:40:00	14	14.875			-0.875			11.5	13.5			-2			33	32.5			0.5			12.5	12.5			0			22.5	20.75			1.75			25.5	27.9167			-2.41667			23	24.9583			-1.95833
158	2022-03-18 07:48:00	14	15			-1			11	14.3333			-3.33333			33	32.5417			0.458333			12	12.7917			-0.791667			21	20.9583			0.0416667			25	27.9167			-2.91667			23	25.125			-2.125
158	2022-03-18 09:56:00	14	14.9583			-0.958333			11	15.3333			-4.33333			32.5	32.5833			-0.0833333			12	13.0417			-1.04167			20.5	21.0417			-0.541667			25.5	28			-2.5			22	25.625			-3.625
158	2022-03-18 12:04:00	14.5	14.9583			-0.458333			11	16.4583			-5.45833			32.5	32.6667			-0.166667			12	13.2917			-1.29167			20.5	21.125			-0.625			27.5	28.0833			-0.583333			23	26			-3
158	2022-03-18 14:12:00	14.5	14.9583			-0.458333			11	17.5833			-6.58333			31.5	32.6667			-1.16667			12.5	13.5			-1			21	21.1667			-0.166667			31.5	28.1667			3.33333			28.5	26.4167			2.08333
158	2022-03-18 16:20:00	15	14.9167			0.0833333			22.5	18.6667			3.83333			32	32.7083			-0.708333			14	13.75			0.25			20.5	21.1667			-0.666667			30	28.25			1.75			30	26.7083			3.29167
158	2022-03-18 18:28:00	16.5	14.875			1.625			26.5	19.75			6.75			32.5	32.7083			-0.208333			15	13.9583			1.04167			22	21.0833			0.916667			30	28.25			1.75			29	27.0833			1.91667
158	2022-03-18 20:36:00	16.5	14.875			1.625			27	20.6667			6.33333			32.5	32.7083			-0.208333			15.5	14.125			1.375			21.5	20.875			0.625			30.5	28.3333			2.16667			30	27.5417			2.45833
158	2022-03-18 22:44:00	15.5	14.875			0.625			28	21.4167			6.58333			33.5	32.6667			0.833333			16	14.2917			1.70833			21	20.75			0.25			30	28.375			1.625			29	28			1
159	2022-03-19 00:52:00	15	14.875	14.7083	15	0.125	-1	1.29167	27	22.0833	18.7083	23.5417	4.91667	-2.875	4.91667	33	32.7083	32.5	32.8333	0.291667	-0.625	0.75	15.5	14.4167	14.4167	14.9167	1.08333	-1.41667	1.08333	21	20.6667	20.0417	20.6667	0.333333	-0.958333	0.916667	28.5	28.375	23.2083	28.375	0.125	-1.41667	1.54167	30	28.75	28.75	30.2917	1.25	-1.58333
159	2022-03-19 03:00:00	14.5	14.875			-0.375			25.5	22.8333			2.66667			33.5	32.75			0.75			15.5	14.5833			0.916667			21	20.625			0.375			28	28.3333			-0.333333			29	29.5833			-0.583333
159	2022-03-19 05:08:00	14.5	14.9167			-0.416667			25	23.5417			1.45833			33	32.8333			0.166667			15	14.75			0.25			20.5	20.5417			-0.0416667			27	27.9167			-0.916667			28.5	29.8333			-1.33333
159	2022-03-19 07:16:00	14	15			-1			22.5	23.2917			-0.791667			33	32.8333			0.166667			14.5	14.875			-0.375			20	20.5417			-0.541667			26.5	27.4583			-0.958333			28.5	29.9167			-1.41667
159	2022-03-19 09:24:00	14	14.9583			-0.958333			20	22.5833			-2.58333			32.5	32.7917			-0.291667			14	14.9167			-0.916667			19.5	20.4583			-0.958333			25.5	26.9167			-1.41667			28.5	30.0833			-1.58333
159	2022-03-19 11:32:00	14	14.875			-0.875			19	21.875			-2.875			33	32.7917			0.208333			13.5	14.9167			-1.41667			19.5	20.375			-0.875			25.5	26.2917			-0.791667			31	30.1667			0.833333
159	2022-03-19 13:40:00	14.5	14.8333			-0.333333			20	21.0833			-1.08333			33	32.7083			0.291667			14	14.875			-0.875			20	20.2917			-0.291667			27	25.625			1.375			33	30.2917			2.70833
159	2022-03-19 15:48:00	15	14.7917			0.208333			19.5	20.3333			-0.833333			32.5	32.6667			-0.166667			14.5	14.8333			-0.333333			20	20.2083			-0.208333			26.5	24.9583			1.54167			31.5	30.0833			1.41667
159	2022-03-19 17:56:00	16	14.75			1.25			19.5	19.7083			-0.208333			32	32.625			-0.625			15.5	14.7083			0.791667			20.5	20.125			0.375			24.5	24.3333			0.166667			31	30.0833			0.916667
159	2022-03-19 20:04:00	16	14.7083			1.29167			18	19.125			-1.125			32	32.5833			-0.583333			15.5	14.5833			0.916667			21	20.0833			0.916667			23.5	23.75			-0.25			31	29.9167			1.08333
159	2022-03-19 22:12:00	15.5	14.7083			0.791667			18.5	18.7083			-0.208333			32.5	32.5			0			15.5	14.4583			1.04167			20.5	20.0417			0.458333			23	23.2083			-0.208333			31	29.5833			1.41667
160	2022-03-20 00:20:00	15	14.7083	11.75	14.7083	0.291667	-0.583333	0.75	18.5	18.5	14.875	18.5	0	-0.875	0.916667	32.5	32.5	27.375	32.5	0	-0.916667	3.125	15.5	14.3333	10.9167	14.3333	1.16667	-0.666667	1.16667	20	20.0417	19.75	20.0833	-0.0416667	-1	1.125	22	23	21	23	-1	-2.375	2.83333	30.5	29.5	24.5417	29.5	1	-3.45833
160	2022-03-20 02:28:00	14.5	14.6667			-0.166667			18	18.375			-0.375			32.5	32.4583			0.0416667			15	14.2083			0.791667			20	20			0			20.5	22.875			-2.375			27.5	29.25			-1.75
160	2022-03-20 04:36:00	14	14.5833			-0.583333			18	18.1667			-0.166667			33	32.3333			0.666667			14	14			0			20	19.9583			0.0416667			20.5	22.5417			-2.04167			29	28.875			0.125
160	2022-03-20 06:44:00	14	14.4167			-0.416667			18	17.9167			0.0833333			32.5	32.1667			0.333333			13.5	13.75			-0.25			20	20.0417			-0.0416667			20	22.0417			-2.04167			26.5	28.4583			-1.95833
160	2022-03-20 08:52:00	14	14.1667			-0.166667			17.5	17.625			-0.125			32	32.0833			-0.0833333			13	13.375			-0.375			19.5	20.0833			-0.583333			20	21.7083			-1.70833			24.5	27.9583			-3.45833
160	2022-03-20 11:00:00	14	13.875			0.125			17.5	17.375			0.125			32.5	31.9583			0.541667			12.5	13			-0.5			19.5	20.0417			-0.541667			23	21.4167			1.58333			27.5	27.4583			0.0416667
160	2022-03-20 13:08:00	13.5	13.625			-0.125			17.5	17			0.5			32.5	31.7917			0.708333			12	12.5833			-0.583333			19	20			-1			24	21.1667			2.83333			28	26.75			1.25
160	2022-03-20 15:16:00	13.5	13.375			0.125			17.5	16.5833			0.916667			31.5	31.625			-0.125			11.5	12.1667			-0.666667			19.5	19.9583			-0.458333			23	21			2			28.5	26.0833			2.41667
160	2022-03-20 17:24:00	13	13.1667			-0.166667			16.5	16.1667			0.333333			30.5	31.4167			-0.916667			11.5	11.7917			-0.291667			21	19.9167			1.08333			20.5	21			-0.5			26.5	25.625			0.875
160	2022-03-20 19:32:00	13	13			0			16	15.75			0.25			31	30.8333			0.166667			11	11.4583			-0.458333			21	19.875			1.125			20.5	21.0417			-0.541667			25	25			0
160	2022-03-20 21:40:00	12.5	12.5			0			15	15.2917			-0.291667			30.5	29.3333			1.16667			11	11.1667			-0.166667			20.5	19.7917			0.708333			20	21.125			-1.125			25	24.75			0.25
160	2022-03-20 23:48:00	12.5	11.75			0.75			14	14.875			-0.875			30.5	27.375			3.125			10.5	10.9167			-0.416667			20	19.75			0.25			20	21.2083			-1.20833			22.5	24.5417			-2.04167
161	2022-03-21 01:56:00	12	11.0417	8.08333	11.0417	0.958333	-4.625	1.83333	13.5	14.4583	12.25	14.4583	-0.958333	-1.04167	0.208333	30.5	25.5417	19.7917	25.5417	4.95833	-12.5833	6.20833	10.5	10.7083	10.5	11.4583	-0.208333	-0.958333	1.16667	19.5	19.75	18.625	19.7917	-0.25	-0.625	0.5	20	21	20.75	21.375	-1	-1	1.625	22.5	24.2083	23.6667	25.1667	-1.70833	-2.16667
161	2022-03-21 04:04:00	12	10.5			1.5			13	14.0417			-1.04167			30	23.7917			6.20833			10.5	10.5417			-0.0416667			19.5	19.7917			-0.291667			20.5	20.75			-0.25			22	23.9167			-1.91667
161	2022-03-21 06:12:00	12	10.1667			1.83333			13	13.625			-0.625			26	22.625			3.375			10	10.5			-0.5			19.5	19.7917			-0.291667			21	20.75			0.25			21.5	23.6667			-2.16667
161	2022-03-21 08:20:00	8	9.875			-1.875			12.5	13.2917			-0.791667			14.5	21.5833			-7.08333			10	10.5417			-0.541667			19	19.625			-0.625			21	20.9167			0.0833333			23.5	23.8333			-0.333333
161	2022-03-21 10:28:00	5	9.625			-4.625			12.5	13			-0.5			8.5	21.0833			-12.5833			10	10.6667			-0.666667			19	19.4583			-0.458333			21	21.0833			-0.0833333			22	24.0417			-2.04167
161	2022-03-21 12:36:00	5.5	9.20833			-3.70833			12.5	12.75			-0.25			10.5	20.6667			-10.1667			10	10.7917			-0.791667			19.5	19.2917			0.208333			20.5	21.25			-0.75			23.5	24.2083			-0.708333
161	2022-03-21 14:44:00	7	8.875			-1.875			12.5	12.5833			-0.0833333			11.5	20.4167			-8.91667			10	10.9583			-0.958333			19.5	19.125			0.375			21	21.3333			-0.333333			24.5	24.4583			0.0416667
161	2022-03-21 16:52:00	9.5	8.625			0.875			12.5	12.4583			0.0416667			17.5	20.0833			-2.58333			11	11.0833			-0.0833333			19.5	19			0.5			23	21.375			1.625			25.5	24.625			0.875
161	2022-03-21 19:00:00	9.5	8.45833			1.04167			12.5	12.375			0.125			18	19.7917			-1.79167			12	11.2083			0.791667			19	18.875			0.125			22.5	21.375			1.125			28.5	24.8333			3.66667
161	2022-03-21 21:08:00	10	8.20833			1.79167			12.5	12.2917			0.208333			25	19.7917			5.20833			12.5	11.3333			1.16667			19	18.75			0.25			22.5	21.3333			1.16667			27.5	25.0833			2.41667
161	2022-03-21 23:16:00	7.5	8.08333			-0.583333			12	12.25			-0.25			25.5	20.1667			5.33333			12.5	11.4583			1.04167			18.5	18.625			-0.125			22	21.3333			0.666667			27	25.1667			1.83333
162	2022-03-22 01:24:00	8.5	8.33333	8.33333	10.1667	0.166667	-2.875	1.875	12	12.2083	12.1667	16.125	-0.208333	-2.5	5.25	27.5	20.9167	20.9167	25.7083	6.58333	-7.70833	6.58333	12.5	11.5417	11.5417	13.375	0.958333	-1.70833	1.91667	18	18.5417	18.375	22.4583	-0.541667	-2.79167	2.79167	21	21.5417	21.5417	24.5417	-0.541667	-2.79167	5.04167	25.5	25.7917	25.7917	30.4583	-0.291667	-3.58333
162	2022-03-22 03:32:00	9	8.625			0.375			12	12.1667			-0.166667			26.5	22.0417			4.45833			12	11.7083			0.291667			18	18.375			-0.375			20.5	22.25			-1.75			24.5	26.5417			-2.04167
162	2022-03-22 05:40:00	10	8.95833			1.04167			12	12.1667			-0.166667			26.5	23.25			3.25			12	11.9583			0.0416667			18	18.6667			-0.666667			20.5	22.9167			-2.41667			24.5	27.2083			-2.70833
162	2022-03-22 07:48:00	9	9.16667			-0.166667			12	12.375			-0.375			26	24.0417			1.95833			11.5	12.25			-0.75			18	19.0417			-1.04167			20.5	23.2917			-2.79167			24.5	27.7917			-3.29167
162	2022-03-22 09:56:00	6.5	9.375			-2.875			12	13			-1			19	24.9583			-5.95833			11.5	12.5			-1			17.5	19.4583			-1.95833			21	23.5833			-2.58333			24.5	28.0833			-3.58333
162	2022-03-22 12:04:00	8	9.5			-1.5			12	13.7083			-1.70833			17.5	25.2083			-7.70833			11	12.7083			-1.70833			18	19.875			-1.875			23.5	23.7917			-0.291667			29.5	28.4167			1.08333
162	2022-03-22 14:12:00	9	9.79167			-0.791667			12	14.375			-2.375			24	25.4167			-1.41667			12	12.9167			-0.916667			17.5	20.2917			-2.79167			29	23.9583			5.04167			32.5	28.7917			3.70833
162	2022-03-22 16:20:00	11	10			1			12.5	15			-2.5			26	25.5			0.5			13	13.0833			-0.0833333			23	20.75			2.25			29	24.1667			4.83333			32.5	29.3333			3.16667
162	2022-03-22 18:28:00	12	10.125			1.875			15	15.5833			-0.583333			27	25.625			1.375			14.5	13.25			1.25			24	21.2083			2.79167			27.5	24.375			3.125			32.5	29.9167			2.58333
162	2022-03-22 20:36:00	12	10.1667			1.83333			20	16.125			3.875			29	25.7083			3.29167			15	13.375			1.625			24	21.75			2.25			26	24.5417			1.45833			32	30.4583			1.54167
162	2022-03-22 22:44:00	11.5	10			1.5			21	15.75			5.25			28	24.1667			3.83333			15	13.0833			1.91667			24	22.4583			1.54167			25	23.8333			1.16667			31.5	29.4167			2.08333
163	2022-03-23 00:52:00	11	10.2917	10.2917	18.2917	0.708333	-5.58333	6.20833	20	15.5417	15.3333	17.875	4.45833	-9.20833	4.66667	28	23.375	18.0417	23.375	4.625	-13.4583	6.29167	15	12.9583	12.9583	18.4167	2.04167	-6.41667	5.54167	23.5	21.7917	19.5417	21.7917	1.70833	-10.7917	6.04167	24	22.8333	18.3333	22.8333	1.16667	-9.875	3.66667	31.5	28.1667	18.3333	28.1667	3.33333	-12.7083
163	2022-03-23 03:00:00	11	10.5			0.5			19.5	15.375			4.125			28.5	22.75			5.75			14.5	12.9583			1.54167			23.5	21.1667			2.33333			23.5	21.7083			1.79167			32	26.5417			5.45833
163	2022-03-23 05:08:00	10.5	10.75			-0.25			19	15.3333			3.66667			28	21.7083			6.29167			14	13			1			23.5	20.75			2.75			23	20.25			2.75			31.5	24.7917			6.70833
163	2022-03-23 07:16:00	10.5	11.7083			-1.20833			18.5	16.125			2.375			27.5	21.375			6.125			13.5	13.7917			-0.291667			24.5	20.625			3.875			22.5	19.6667			2.83333			31	23.9167			7.08333
163	2022-03-23 09:24:00	7	12.5833			-5.58333			7.5	16.7083			-9.20833			7.5	20.9583			-13.4583			8	14.4167			-6.41667			26.5	20.4583			6.04167			12	19.2083			-7.20833			12	23.0417			-11.0417
163	2022-03-23 11:32:00	10	13.4583			-3.45833			9.5	16.875			-7.375			9.5	20.375			-10.875			10	15.0417			-5.04167			9.5	20.2917			-10.7917			9	18.875			-9.875			9.5	22.2083			-12.7083
163	2022-03-23 13:40:00	10.5	14.375			-3.875			10	16.9583			-6.95833			10	19.875			-9.875			11	15.6667			-4.66667			10.5	20.125			-9.625			10	18.625			-8.625			10	21.4167			-11.4167
163	2022-03-23 15:48:00	12	15.3333			-3.33333			11.5	17.125			-5.625			11.5	19.4167			-7.91667			12.5	16.2917			-3.79167			12.5	20			-7.5			11.5	18.4583			-6.95833			11.5	20.625			-9.125
163	2022-03-23 17:56:00	22.5	16.2917			6.20833			22	17.3333			4.66667			22	18.9167			3.08333			22.5	16.9583			5.54167			21.5	19.875			1.625			22	18.375			3.625			22	19.7917			2.20833
163	2022-03-23 20:04:00	22.5	17.2917			5.20833			22	17.5833			4.41667			22	18.4583			3.54167			22	17.6667			4.33333			22	19.75			2.25			22	18.3333			3.66667			22	19.0417			2.95833
163	2022-03-23 22:12:00	22.5	18.2917			4.20833			22	17.875			4.125			22	18.0417			3.95833			22.5	18.4167			4.08333			22	19.5417			2.45833			22	18.3333			3.66667			22	18.3333			3.66667
164	2022-03-24 00:20:00	22.5	19.625	19.625	22.5	2.875	-0.5	2.875	22	19.0833	19.0833	21.95	2.91667	-0.428571	2.91667	22	19.2917	19.2917	22.2857	2.70833	-0.785714	2.70833	22.5	19.6667	19.6667	22.5	2.83333	-0.5	2.83333	22	19.2083	19.2083	22.0714	2.79167	-0.0714286	2.79167	22	19.2083	19.2083	22.2143	2.79167	-0.714286	2.79167	22	19.2083	19.2083	22.1429	2.79167	-0.642857
164	2022-03-24 02:28:00	22.5	20.625			1.875			22	20.0833			1.91667			22.5	20.2917			2.20833			22.5	20.6667			1.83333			22	20.25			1.75			22	20.25			1.75			22	20.2083			1.79167
164	2022-03-24 04:36:00	22.5	21.5455			0.954545			22	21			1			22.5	21.2273			1.27273			22.5	21.5455			0.954545			22	21.1364			0.863636			22.5	21.1818			1.31818			22	21.1364			0.863636
164	2022-03-24 06:44:00	22.5	22.5			0			22	21.95			0.05			22.5	22.2			0.3			22.5	22.45			0.05			22	22			0			22.5	22.15			0.35			22.5	22.1			0.4
164	2022-03-24 08:52:00	22.5	22.5			0			22	21.9444			0.0555556			22.5	22.2222			0.277778			22.5	22.4444			0.0555556			22	22.0556			-0.0555556			22.5	22.1667			0.333333			22.5	22.1111			0.388889
164	2022-03-24 11:00:00	23	22.5			0.5			22	21.9375			0.0625			22.5	22.25			0.25			23	22.5			0.5			22.5	22.0625			0.4375			22.5	22.1875			0.3125			22.5	22.125			0.375
164	2022-03-24 13:08:00	22	22.5			-0.5			21.5	21.9286			-0.428571			21.5	22.2857			-0.785714			22	22.5			-0.5			22	22.0714			-0.0714286			21.5	22.2143			-0.714286			21.5	22.1429			-0.642857
166	2022-03-31 01:02:00	10.5	10.25						NA							24	21.1667						13.5	12.4167						32.5							20							1
166	2022-03-31 03:10:00	10.5	9.92857						NA							24	19.5714						13.5	12.1429						32.5							21.5							0.5
166	2022-03-31 05:18:00	10.5	9.5625						NA							22	18.0625						13	12						33							23							0.5
166	2022-03-31 07:26:00	10	9.22222						NA							21.5	16.7778						12.5	11.8889						32.5							25							0.5
166	2022-03-31 09:34:00	10	9.22222						NA							21.5	15.55						11.5	11.8						33.5							27							9
166	2022-03-31 11:42:00	10	8.36364						NA							14	14.5455						10.5	11.7273						32.5							28							12
166	2022-03-31 13:50:00	8	8.04167	5.75	8.04167	-0.0416667	-1.83333	-0.0416667	NA	#DIV/0!	#DIV/0!	#DIV/0!	#VALUE!	#VALUE!	#VALUE!	10	13.7083	7.29167	13.7083	-3.70833	-4.54167	-2.79167	10.5	11.625	10.6667	11.625	-1.125	-1.125	0.333333	32	32	31.1667	32	0	-1.08333	0.833333	27	25.125	25.125	25.9583	1.875	-0.958333	2.04167	13.5	11.1667	11.1667	16.9583	2.33333	1.54167
166	2022-03-31 15:58:00	7	7.5			-0.5			NA	#DIV/0!			#VALUE!			7.5	12.0417			-4.54167			11	11.375			-0.375			31	31.7917			-0.791667			27.5	25.4583			2.04167			19.5	12.5833			6.91667
166	2022-03-31 18:06:00	6.5	6.91667			-0.416667			NA	#DIV/0!			#VALUE!			6.5	10.3333			-3.83333			11	11.125			-0.125			30.5	31.5833			-1.08333			26.5	25.6667			0.833333			21	14.0833			6.91667
166	2022-03-31 20:14:00	4.5	6.33333			-1.83333			NA	#DIV/0!			#VALUE!			4.5	8.79167			-4.29167			11	10.875			0.125			31	31.4167			-0.416667			26	25.7917			0.208333			20	15.5417			4.45833
166	2022-03-31 22:22:00	4.5	5.75			-1.25			NA	#DIV/0!			#VALUE!			4.5	7.29167			-2.79167			11	10.6667			0.333333			32	31.1667			0.833333			25	25.9583			-0.958333			18.5	16.9583			1.54167
167	2022-04-01 00:30:00	4.5	5.08333	3.79167	5.08333	-0.583333	-1.91667	1.25	NA	#DIV/0!	#DIV/0!	#DIV/0!	#VALUE!	#VALUE!	#VALUE!	4.5	5.70833	4.54167	10	-1.20833	-2.91667	2.5	10.5	10.5417	10.0833	10.5417	-0.0416667	-0.416667	0.791667	31	30.75	27.6667	30.75	0.25	-1.04167	1.29167	25	26	24.0417	26	-1	-1.79167	2.83333	18	17.6667	16	18.7917	0.333333	-1.29167
167	2022-04-01 02:38:00	4	4.45833			-0.458333			NA	#DIV/0!			#VALUE!			4	4.875			-0.875			10.5	10.5			0			30	30.375			-0.375			24	25.7917			-1.79167			18	18.2083			-0.208333
167	2022-04-01 04:46:00	3.5	4.125			-0.625			NA	#DIV/0!			#VALUE!			3.5	4.54167			-1.04167			10.5	10.4583			0.0416667			30	30			0			24	25.5417			-1.54167			18.5	18.5417			-0.0416667
167	2022-04-01 06:54:00	3.5	3.91667			-0.416667			NA	#DIV/0!			#VALUE!			3.5	4.58333			-1.08333			10	10.4167			-0.416667			31	29.7083			1.29167			24.5	25.2083			-0.708333			18	18.7917			-0.791667
167	2022-04-01 09:02:00	3	3.79167			-0.791667			NA	#DIV/0!			#VALUE!			3.5	4.83333			-1.33333			10	10.4167			-0.416667			29.5	29.5			0			27	24.875			2.125			17.5	18.7917			-1.29167
167	2022-04-01 11:10:00	2	3.91667			-1.91667			NA	#DIV/0!			#VALUE!			2.5	5.41667			-2.91667			10	10.375			-0.375			28.5	29.2083			-0.708333			27.5	24.6667			2.83333			17.5	18.75			-1.25
167	2022-04-01 13:18:00	2.5	4.04167			-1.54167			NA	#DIV/0!			#VALUE!			4	6.08333			-2.08333			10	10.3333			-0.333333			28	28.875			-0.875			25.5	24.5			1			18.5	18.7917			-0.291667
167	2022-04-01 15:26:00	4	4.16667			-0.166667			NA	#DIV/0!			#VALUE!			6	6.79167			-0.791667			10	10.3333			-0.333333			27.5	28.5417			-1.04167			24	24.2917			-0.291667			17.5	18.75			-1.25
167	2022-04-01 17:34:00	4.5	4.33333			0.166667			NA	#DIV/0!			#VALUE!			8	7.54167			0.458333			10.5	10.2917			0.208333			27.5	28.3333			-0.833333			23.5	24.1667			-0.666667			22.5	18.625			3.875
167	2022-04-01 19:42:00	5	4.54167			0.458333			NA	#DIV/0!			#VALUE!			9.5	8.375			1.125			11	10.2083			0.791667			28	28.125			-0.125			22.5	24.0417			-1.54167			21	18.4167			2.58333
167	2022-04-01 21:50:00	6	4.75			1.25			NA	#DIV/0!			#VALUE!			11.5	9.20833			2.29167			10.5	10.1667			0.333333			27.5	27.7917			-0.291667			23.5	24.375			-0.875			19.5	17.0833			2.41667
167	2022-04-01 23:58:00	6	5			1			NA	#DIV/0!			#VALUE!			12.5	10			2.5			10.5	10.0833			0.416667			28	27.6667			0.333333			23	24.5			-1.5			19	16			3
168	2022-04-02 02:06:00	6	5.375	5.375	7.25	0.625	-0.5	0.625	NA	#DIV/0!	#DIV/0!	#DIV/0!	#VALUE!	#VALUE!	#VALUE!	13	10.875	10.875	13.0833	2.125	-0.0833333	2.125	10.5	10	9.04167	10	0.5	-0.666667	0.5	27	27.5833	27.4167	27.625	-0.583333	-0.583333	0.541667	22.5	24.1667	20.25	24.1667	-1.66667	-5.29167	6.54167	17.5	14.9583	4.70833	14.9583	2.54167	-9.04167
168	2022-04-02 04:14:00	6	5.75			0.25			NA	#DIV/0!			#VALUE!			13	11.625			1.375			10	9.95833			0.0416667			27.5	27.5417			-0.0416667			22.5	23.7083			-1.20833			16.5	13.7917			2.70833
168	2022-04-02 06:22:00	6	6.04167			-0.0416667			NA	#DIV/0!			#VALUE!			13.5	12.2083			1.29167			9.5	9.91667			-0.416667			27.5	27.5			0			22.5	23.125			-0.625			16	12.6667			3.33333
168	2022-04-02 08:30:00	6	6.29167			-0.291667			NA	#DIV/0!			#VALUE!			13.5	12.625			0.875			9.5	9.83333			-0.333333			27	27.4583			-0.458333			28.5	22.5417			5.95833			2	11.0417			-9.04167
168	2022-04-02 10:38:00	6	6.5			-0.5			NA	#DIV/0!			#VALUE!			13	12.9167			0.0833333			9	9.66667			-0.666667			28	27.4583			0.541667			28.5	21.9583			6.54167			4.5	9.45833			-4.95833
168	2022-04-02 12:46:00	6.5	6.625			-0.125			NA	#DIV/0!			#VALUE!			13	13.0417			-0.0416667			9	9.54167			-0.541667			27.5	27.4583			0.0416667			23.5	21.3333			2.16667			5	7.95833			-2.95833
168	2022-04-02 14:54:00	7	6.75			0.25			NA	#DIV/0!			#VALUE!			13	13.0833			-0.0833333			9.5	9.41667			0.0833333			27.5	27.4167			0.0833333			20	21.0417			-1.04167			4.5	6.75			-2.25
168	2022-04-02 17:02:00	7.5	6.875			0.625			NA	#DIV/0!			#VALUE!			13	13.0417			-0.0416667			9.5	9.29167			0.208333			27	27.4583			-0.458333			17	20.9583			-3.95833			4	6			-2
168	2022-04-02 19:10:00	7.5	7			0.5			NA	#DIV/0!			#VALUE!			13	13			0			9.5	9.20833			0.291667			27	27.5			-0.5			16.5	20.875			-4.375			3	5.33333			-2.33333
168	2022-04-02 21:18:00	7.5	7.125			0.375			NA	#DIV/0!			#VALUE!			13	12.9167			0.0833333			9	9.125			-0.125			28	27.5417			0.458333			15.5	20.7917			-5.29167			2	4.70833			-2.70833
168	2022-04-02 23:26:00	7.5	7.25			0.25			NA	#DIV/0!			#VALUE!			13	13			0			9	9.04167			-0.0416667			27.5	27.625			-0.125			16	20.25			-4.25			1.5	5.29167			-3.79167
169	2022-04-03 01:34:00	7.5	7.375	7.375	11.2083	0.125	-1.54167	2.20833	NA	#DIV/0!	#DIV/0!	#DIV/0!	#VALUE!	#VALUE!	#VALUE!	13	13.25	13.25	20.875	-0.25	-2.375	3.375	9	9	9	13.2917	0	-2.70833	4	27.5	27.6667	27.6667	31.3333	-0.166667	-1.125	1.91667	19.5	19.7083	19.7083	27.3333	-0.208333	-2.79167	7.95833	4.5	5.79167	5.79167	13.0417	-1.29167	-5.70833
169	2022-04-03 03:42:00	7.5	7.5			0			NA	#DIV/0!			#VALUE!			12.5	13.4583			-0.958333			9	9.125			-0.125			27.5	28			-0.5			21.5	20.5417			0.958333			8.5	8.16667			0.333333
169	2022-04-03 05:50:00	7.5	7.75			-0.25			NA	#DIV/0!			#VALUE!			12.5	14.0833			-1.58333			9	9.58333			-0.583333			28	28.375			-0.375			21.5	21.6667			-0.166667			8.5	10.5			-2
169	2022-04-03 07:58:00	7.5	8.125			-0.625			NA	#DIV/0!			#VALUE!			12.5	14.875			-2.375			8.5	10.1667			-1.66667			28	28.75			-0.75			21.5	22.8333			-1.33333			8.5	11.5			-3
169	2022-04-03 10:06:00	7.5	8.58333			-1.08333			NA	#DIV/0!			#VALUE!			14.5	15.75			-1.25			8.5	10.7083			-2.20833			28	29.125			-1.125			22	23.875			-1.875			9	12.0833			-3.08333
169	2022-04-03 12:14:00	7.5	9.04167			-1.54167			NA	#DIV/0!			#VALUE!			16	16.625			-0.625			8.5	11.2083			-2.70833			28.5	29.375			-0.875			22	24.7917			-2.79167			10.5	12.5			-2
169	2022-04-03 14:22:00	8	9.5			-1.5			NA	#DIV/0!			#VALUE!			15.5	17.625			-2.125			10.5	11.6667			-1.16667			31.5	29.6667			1.83333			33.5	25.5417			7.95833			33.5	12.9167			20.5833
169	2022-04-03 16:30:00	10	9.95833			0.0416667			NA	#DIV/0!			#VALUE!			20.5	18.4583			2.04167			15	12.0833			2.91667			32	30.0833			1.91667			33.5	26			7.5			32.5	13.0417			19.4583
169	2022-04-03 18:38:00	12	10.375			1.625			NA	#DIV/0!			#VALUE!			22.5	19.3333			3.16667			16.5	12.5			4			31.5	30.4167			1.08333			31	26.4167			4.58333			16	12.75			3.25
169	2022-04-03 20:46:00	13	10.7917			2.20833			NA	#DIV/0!			#VALUE!			23.5	20.125			3.375			16	12.875			3.125			31.5	30.8333			0.666667			29	26.8333			2.16667			10	12.3333			-2.33333
169	2022-04-03 22:54:00	13	11.2083			1.79167			NA	#DIV/0!			#VALUE!			23.5	20.875			2.625			15	13.2917			1.70833			31	31.3333			-0.333333			26.5	27.3333			-0.833333			7	12.7083			-5.70833
170	2022-04-04 01:02:00	13	11.6667	11.6667	14.8333	1.33333	-1.08333	1.58333	NA	#DIV/0!	#DIV/0!	#DIV/0!	#VALUE!	#VALUE!	#VALUE!	25	21.5417	21.5417	25.25	3.45833	-2.58333	3.54167	14.5	13.75	13.75	16.125	0.75	-1.875	2.625	31	31.7917	31.7917	33.4167	-0.791667	-0.875	1.375	25	27.9583	23.7083	28.6667	-2.95833	-3.66667	4.5	6.5	13.375	9.875	14.2917	-6.875	-8.29167
170	2022-04-04 03:10:00	13	12.1667			0.833333			NA	#DIV/0!			#VALUE!			23	22.25			0.75			14	14.3333			-0.333333			32.5	32.2083			0.291667			25	28.6667			-3.66667			6	14.2917			-8.29167
170	2022-04-04 05:18:00	12.5	12.75			-0.25			NA	#DIV/0!			#VALUE!			23	23.2917			-0.291667			14	14.9583			-0.958333			31.5	32.375			-0.875			26.5	28.375			-1.875			5	12.875			-7.875
170	2022-04-04 07:26:00	12.5	13.25			-0.75			NA	#DIV/0!			#VALUE!			22	23.8333			-1.83333			13.5	15.25			-1.75			33	32.5			0.5			26.5	27.7917			-1.29167			3.5	11.125			-7.625
170	2022-04-04 09:34:00	12.5	13.5833			-1.08333			NA	#DIV/0!			#VALUE!			21.5	24.0833			-2.58333			13.5	15.375			-1.875			34	32.625			1.375			27.5	27.2083			0.291667			13	10.4583			2.54167
170	2022-04-04 11:42:00	13	13.8333			-0.833333			NA	#DIV/0!			#VALUE!			22.5	24.25			-1.75			14	15.4583			-1.45833			33.5	32.7917			0.708333			29.5	26.5833			2.91667			17	10.1667			6.83333
170	2022-04-04 13:50:00	13.5	14.0417			-0.541667			NA	#DIV/0!			#VALUE!			24.5	24.4167			0.0833333			15.5	15.5833			-0.0833333			33.5	32.9583			0.541667			30.5	26			4.5			21.5	10.0833			11.4167
170	2022-04-04 15:58:00	15	14.25			0.75			NA	#DIV/0!			#VALUE!			28	24.4583			3.54167			18	15.7083			2.29167			33.5	33.125			0.375			30	25.5			4.5			16.5	10			6.5
170	2022-04-04 18:06:00	16	14.4167			1.58333			NA	#DIV/0!			#VALUE!			27	24.6667			2.33333			18.5	15.875			2.625			33.5	33.2083			0.291667			26.5	25.0833			1.41667			11.5	9.91667			1.58333
170	2022-04-04 20:14:00	16	14.625			1.375			NA	#DIV/0!			#VALUE!			25.5	25			0.5			18	16			2			33	33.375			-0.375			24	24.3333			-0.333333			8	9.875			-1.875
170	2022-04-04 22:22:00	16	14.8333			1.16667			NA	#DIV/0!			#VALUE!			25.5	25.25			0.25			17	16.125			0.875			33.5	33.4167			0.0833333			21.5	23.7083			-2.20833			6.5	10			-3.5
171	2022-04-05 00:30:00	15.5	15.0417	14.2083	15.4167	0.458333	-0.416667	0.708333	NA	#DIV/0!	#DIV/0!	#DIV/0!	#VALUE!	#VALUE!	#VALUE!	25.5	25.7083	22.4167	25.9583	-0.208333	-0.916667	2.16667	16.5	16.25	13.9583	16.3333	0.25	-0.625	0.25	33	33.3333	33.0833	33.3333	-0.333333	-0.666667	0.375	19.5	23.375	20.7917	23.375	-3.875	-4	3.70833	6	9.95833	8.875	19.9583	-3.95833	-5.04167
171	2022-04-05 02:38:00	15.5	15.2083			0.291667			NA	#DIV/0!			#VALUE!			25.5	25.9583			-0.458333			16	16.3333			-0.333333			33	33.2917			-0.291667			19	22.9583			-3.95833			5.5	9.625			-4.125
171	2022-04-05 04:46:00	15	15.375			-0.375			NA	#DIV/0!			#VALUE!			25.5	25.9167			-0.416667			16	16.25			-0.25			33.5	33.25			0.25			20	22.25			-2.25			5	8.875			-3.875
171	2022-04-05 06:54:00	15	15.4167			-0.416667			NA	#DIV/0!			#VALUE!			27	25.5			1.5			15.5	15.9583			-0.458333			33.5	33.1667			0.333333			17.5	21.5			-4			4.5	9.20833			-4.70833
171	2022-04-05 09:02:00	15	15.3333			-0.333333			NA	#DIV/0!			#VALUE!			25	25.125			-0.125			15	15.625			-0.625			33.5	33.125			0.375			19	21.0417			-2.04167			5	10.0417			-5.04167
171	2022-04-05 11:10:00	15	15.2083			-0.208333			NA	#DIV/0!			#VALUE!			27	24.8333			2.16667			15	15.2917			-0.291667			33	33.125			-0.125			23.5	20.7917			2.70833			12.5	10.7083			1.79167
171	2022-04-05 13:18:00	15	15.0833			-0.0833333			NA	#DIV/0!			#VALUE!			25.5	24.5			1			15	15.0417			-0.0416667			33	33.0833			-0.0833333			24.5	20.7917			3.70833			13	12.0833			0.916667
171	2022-04-05 15:26:00	15.5	14.9583			0.541667			NA	#DIV/0!			#VALUE!			24	24.125			-0.125			14.5	14.8333			-0.333333			33	33.125			-0.125			22	21			1			12.5	13.5833			-1.08333
171	2022-04-05 17:34:00	15.5	14.7917			0.708333			NA	#DIV/0!			#VALUE!			23	23.75			-0.75			14.5	14.625			-0.125			32.5	33.1667			-0.666667			21	21.25			-0.25			20.5	15.1667			5.33333
171	2022-04-05 19:42:00	15	14.625			0.375			NA	#DIV/0!			#VALUE!			22.5	23.3333			-0.833333			14.5	14.375			0.125			33	33.1667			-0.166667			21	21.4583			-0.458333			21.5	16.75			4.75
171	2022-04-05 21:50:00	14.5	14.4583			0.0416667			NA	#DIV/0!			#VALUE!			22	22.7917			-0.791667			14	14.1667			-0.166667			33	33.1667			-0.166667			21	21.9583			-0.958333			16	18.4167			-2.41667
171	2022-04-05 23:58:00	14.5	14.2083			0.291667			NA	#DIV/0!			#VALUE!			21.5	22.4167			-0.916667			14	13.9583			0.0416667			33	33.1667			-0.166667			21.5	22.5			-1			23	19.9583			3.04167
172	2022-04-06 02:06:00	14	13.9583	10.6667	13.9583	0.0416667	-1.70833	0.333333	NA	#DIV/0!	#DIV/0!	#DIV/0!	#VALUE!	#VALUE!	#VALUE!	21	21.9583	18.9583	21.9583	-0.958333	-3.79167	1.83333	14	13.75	12.2917	13.75	0.25	-0.666667	0.458333	33.5	33.25	33.25	33.75	0.25	-0.25	0.458333	22	22.5	22.375	22.75	-0.5	-0.75	2.875	24	20.9583	20.9583	26.5417	3.04167	-0.75
172	2022-04-06 04:14:00	13.5	13.5417			-0.0416667			NA	#DIV/0!			#VALUE!			21	21.2917			-0.291667			13.5	13.5833			-0.0833333			33.5	33.3333			0.166667			22	22.375			-0.375			24.5	22			2.5
172	2022-04-06 06:22:00	13	13.0833			-0.0833333			NA	#DIV/0!			#VALUE!			20.5	20.5833			-0.0833333			13	13.4583			-0.458333			33.5	33.375			0.125			22.5	22.4583			0.0416667			24	23.2083			0.791667
172	2022-04-06 08:30:00	13	12.7083			0.291667			NA	#DIV/0!			#VALUE!			20.5	20.2083			0.291667			13	13.3333			-0.333333			33.5	33.4583			0.0416667			23.5	22.5417			0.958333			24.5	23.7917			0.708333
172	2022-04-06 10:38:00	12	12.3333			-0.333333			NA	#DIV/0!			#VALUE!			20.5	19.9167			0.583333			12.5	13.1667			-0.666667			33.5	33.5			0			25.5	22.625			2.875			23.5	24.25			-0.75
172	2022-04-06 12:46:00	12	12.0417			-0.0416667			NA	#DIV/0!			#VALUE!			21.5	19.6667			1.83333			12.5	13.0417			-0.541667			34	33.5417			0.458333			23.5	22.7083			0.791667			24.5	25.2083			-0.708333
172	2022-04-06 14:54:00	10	11.7083			-1.70833			NA	#DIV/0!			#VALUE!			17.5	19.4583			-1.95833			13	12.875			0.125			34	33.5833			0.416667			23	22.75			0.25			25.5	25.5833			-0.0833333
172	2022-04-06 17:02:00	10	11.4167			-1.41667			NA	#DIV/0!			#VALUE!			15.5	19.2917			-3.79167			13	12.7083			0.291667			33.5	33.5833			-0.0833333			23	22.75			0.25			27	25.8333			1.16667
172	2022-04-06 19:10:00	11	11.1667			-0.166667			NA	#DIV/0!			#VALUE!			18.5	19.125			-0.625			13	12.5417			0.458333			33.5	33.625			-0.125			22	22.75			-0.75			27.5	26.0417			1.45833
172	2022-04-06 21:18:00	10.5	10.9167			-0.416667			NA	#DIV/0!			#VALUE!			19	18.9583			0.0416667			12.5	12.4167			0.0833333			33.5	33.6667			-0.166667			22	22.75			-0.75			27	26.2917			0.708333
172	2022-04-06 23:26:00	11	10.6667			0.333333			NA	#DIV/0!			#VALUE!			19	19.0833			-0.0833333			12.5	12.2917			0.208333			33.5	33.75			-0.25			22	22.6667			-0.666667			27.5	26.5417			0.958333
173	2022-04-07 01:34:00	10.5	10.5	10.4167	12	0	-1.29167	1.625	NA	#DIV/0!	#DIV/0!	#DIV/0!	#VALUE!	#VALUE!	#VALUE!	19	19.2083	19.2083	24.25	-0.208333	-2.25	2.16667	12	12.25	12.25	15.625	-0.25	-2.29167	4.375	33.5	33.7917	33.7917	34.0833	-0.291667	-0.291667	0.541667	22	22.8333	22.8333	24.25	-0.833333	-3.375	5.91667	27.5	27.125	19.2083	28.9167	0.375	-12.7083
173	2022-04-07 03:42:00	10.5	10.4167			0.0833333			NA	#DIV/0!			#VALUE!			19	19.3333			-0.333333			12	12.375			-0.375			33.5	33.7917			-0.291667			22	23.3333			-1.33333			27	27.8333			-0.833333
173	2022-04-07 05:50:00	10.5	10.5833			-0.0833333			NA	#DIV/0!			#VALUE!			19	19.9583			-0.958333			11.5	12.7917			-1.29167			34	33.7917			0.208333			22	23.75			-1.75			27	28.4167			-1.41667
173	2022-04-07 07:58:00	10	10.8333			-0.833333			NA	#DIV/0!			#VALUE!			18.5	20.75			-2.25			11.5	13.3333			-1.83333			34	33.875			0.125			22.5	24			-1.5			27	28.9167			-1.91667
173	2022-04-07 10:06:00	10	11.0417			-1.04167			NA	#DIV/0!			#VALUE!			22	21.3333			0.666667			11.5	13.7917			-2.29167			34.5	33.9583			0.541667			22.5	24.25			-1.75			27.5	27.7083			-0.208333
173	2022-04-07 12:14:00	10	11.2917			-1.29167			NA	#DIV/0!			#VALUE!			22	21.8333			0.166667			12	14.2083			-2.20833			34	34			0			27.5	24.0417			3.45833			30.5	26			4.5
173	2022-04-07 14:22:00	11	11.4583			-0.458333			NA	#DIV/0!			#VALUE!			23	22.3333			0.666667			14	14.5417			-0.541667			34	34.0417			-0.0416667			29.5	23.5833			5.91667			33	24.0833			8.91667
173	2022-04-07 16:30:00	12	11.625			0.375			NA	#DIV/0!			#VALUE!			25	22.8333			2.16667			18	14.875			3.125			34	34.0417			-0.0416667			28	23.2917			4.70833			32.5	23.0833			9.41667
173	2022-04-07 18:38:00	13	11.75			1.25			NA	#DIV/0!			#VALUE!			25	23.3333			1.66667			19.5	15.125			4.375			34.5	34.0833			0.416667			26	23.125			2.875			33	22			11
173	2022-04-07 20:46:00	13.5	11.875			1.625			NA	#DIV/0!			#VALUE!			25.5	23.7917			1.70833			18.5	15.4167			3.08333			34.5	34.0833			0.416667			25	22.9583			2.04167			13	20.3333			-7.33333
173	2022-04-07 22:54:00	13.5	12			1.5			NA	#DIV/0!			#VALUE!			25	24.25			0.75			17.5	15.625			1.875			34	34.0833			-0.0833333			19.5	22.875			-3.375			6.5	19.2083			-12.7083
174	2022-04-08 01:02:00	13	12.125	12.125	13.6667	0.875	-1.95833	2.95833	NA	#DIV/0!	#DIV/0!	#DIV/0!	#VALUE!	#VALUE!	#VALUE!	25	24.375	24.25	27.2917	0.625	-3.375	7.75	16.5	15.8333	15.8333	16.9167	0.666667	-2.375	2.29167	34	34	33.9583	34.0417	0	-0.458333	0.541667	16.5	22.8333	22.4167	29.2917	-6.33333	-6.33333	7.33333	4.5	18.25	14.4583	24.9583	-13.75	-13.75
174	2022-04-08 03:10:00	12.5	12.3333			0.166667			NA	#DIV/0!			#VALUE!			25	24.5417			0.458333			16	16.0833			-0.0833333			33.5	33.9583			-0.458333			18.5	22.4167			-3.91667			15.5	17.125			-1.625
174	2022-04-08 05:18:00	12	12.625			-0.625			NA	#DIV/0!			#VALUE!			25	25.1667			-0.166667			15	16.375			-1.375			34	34			0			20	22.75			-2.75			14	16.7083			-2.70833
174	2022-04-08 07:26:00	12	12.9167			-0.916667			NA	#DIV/0!			#VALUE!			24.5	25.75			-1.25			15	16.4167			-1.41667			34	34.0417			-0.0416667			20	23.125			-3.125			7	15.7083			-8.70833
174	2022-04-08 09:34:00	11.5	13.2083			-1.70833			NA	#DIV/0!			#VALUE!			24	26.3333			-2.33333			14	16.375			-2.375			34	34			0			21.5	23.5			-2			13.5	14.4583			-0.958333
174	2022-04-08 11:42:00	11.5	13.4583			-1.95833			NA	#DIV/0!			#VALUE!			23.5	26.875			-3.375			14	16.375			-2.375			33.5	33.9583			-0.458333			22	23.9583			-1.95833			16	15.0417			0.958333
174	2022-04-08 13:50:00	12.5	13.6667			-1.16667			NA	#DIV/0!			#VALUE!			24	27.2917			-3.29167			15	16.4167			-1.41667			33.5	33.9583			-0.458333			22.5	24.9167			-2.41667			17	17.125			-0.125
174	2022-04-08 15:58:00	14.5	13.6667			0.833333			NA	#DIV/0!			#VALUE!			30.5	26.5833			3.91667			17.5	16.4583			1.04167			34.5	33.9583			0.541667			33.5	26.1667			7.33333			28	19.5			8.5
174	2022-04-08 18:06:00	15.5	13.5833			1.91667			NA	#DIV/0!			#VALUE!			32	25.75			6.25			18.5	16.5417			1.95833			34.5	34			0.5			32.5	27.2917			5.20833			20.5	21.0417			-0.541667
174	2022-04-08 20:14:00	16.5	13.6667			2.83333			NA	#DIV/0!			#VALUE!			32	25.0417			6.95833			19	16.7083			2.29167			34	34			0			30.5	28.2917			2.20833			18	22.7083			-4.70833
174	2022-04-08 22:22:00	16.5	13.5417			2.95833			NA	#DIV/0!			#VALUE!			32	24.25			7.75			18.5	16.9167			1.58333			34	34			0			30.5	29.2917			1.20833			20	24.9583			-4.95833
175	2022-04-09 00:30:00	16	13.5	7.29167	13.5	2.5	-1.75	2.5	NA	#DIV/0!	#DIV/0!	#DIV/0!	#VALUE!	#VALUE!	#VALUE!	30	23.4583	8.70833	23.4583	6.54167	-6.75	6.54167	18	17.2083	17.2083	18.0833	0.791667	-1.04167	1.45833	34	34	33.5417	34.125	0	-0.541667	0.666667	31	30.1667	30.1667	31.7917	0.833333	-0.708333	1.25	31.5	26.6667	26.6667	33.5417	4.83333	-0.5
175	2022-04-09 02:38:00	13	13.4583			-0.458333			NA	#DIV/0!			#VALUE!			16.5	22.7083			-6.20833			17	17.5833			-0.583333			34	34.0833			-0.0833333			31.5	31.0417			0.458333			33	28.1667			4.83333
175	2022-04-09 04:46:00	11.5	13.25			-1.75			NA	#DIV/0!			#VALUE!			15	21.75			-6.75			17	17.9167			-0.916667			34	34.125			-0.125			32	31.7917			0.208333			34	29.5833			4.41667
175	2022-04-09 06:54:00	13	12.8333			0.166667			NA	#DIV/0!			#VALUE!			16.5	20.1667			-3.66667			17	18.0417			-1.04167			34	34.0417			-0.0416667			32	31.5417			0.458333			34	30.0417			3.95833
175	2022-04-09 09:02:00	10.5	12.25			-1.75			NA	#DIV/0!			#VALUE!			15	18.4583			-3.45833			17.5	18.0833			-0.583333			34	33.9583			0.0416667			32	31.375			0.625			34	31.0833			2.91667
175	2022-04-09 11:10:00	11	11.4583			-0.458333			NA	#DIV/0!			#VALUE!			14.5	16.5417			-2.04167			17.5	18.0833			-0.583333			34	33.9167			0.0833333			32	31.3333			0.666667			34	32.3333			1.66667
175	2022-04-09 13:18:00	11	10.7083			0.291667			NA	#DIV/0!			#VALUE!			14.5	14.5			0			18.5	18.0417			0.458333			34.5	33.8333			0.666667			32.5	31.25			1.25			34	33.4167			0.583333
175	2022-04-09 15:26:00	10	10			0			NA	#DIV/0!			#VALUE!			12.5	12.4583			0.0416667			19	17.9167			1.08333			34	33.75			0.25			31.5	31.125			0.375			34	33.5417			0.458333
175	2022-04-09 17:34:00	9.5	9.33333			0.166667			NA	#DIV/0!			#VALUE!			11.5	11.5417			-0.0416667			19	17.8333			1.16667			33.5	33.6667			-0.166667			30.5	30.9583			-0.458333			33.5	33.5417			-0.0416667
175	2022-04-09 19:42:00	8.5	8.66667			-0.166667			NA	#DIV/0!			#VALUE!			11.5	10.625			0.875			19	17.7083			1.29167			33.5	33.625			-0.125			30.5	30.7917			-0.291667			33	33.5			-0.5
175	2022-04-09 21:50:00	7	7.875			-0.875			NA	#DIV/0!			#VALUE!			9	9.58333			-0.583333			19	17.5417			1.45833			33.5	33.5833			-0.0833333			30	30.5			-0.5			33	33.4583			-0.458333
175	2022-04-09 23:58:00	7.5	7.29167			0.208333			NA	#DIV/0!			#VALUE!			7.5	8.70833			-1.20833			18	17.3333			0.666667			33	33.5417			-0.541667			29.5	30.2083			-0.708333			33	33.4167			-0.416667
176	2022-04-10 02:06:00	7.5	6.66667	2.20833	6.66667	0.833333	-2.04167	0.833333	NA	#DIV/0!	#DIV/0!	#DIV/0!	#VALUE!	#VALUE!	#VALUE!	5.5	7.91667	4.25	7.91667	-2.41667	-2.625	1	16.5	17.0833	14.1667	17.0833	-0.583333	-0.958333	0.333333	33	33.5417	32.7917	33.5417	-0.541667	-0.833333	1.04167	29.5	29.8333	24.9583	29.8333	-0.333333	-1.79167	1.25	33	33.3333	32.2083	33.3333	-0.333333	-0.791667
176	2022-04-10 04:14:00	5	6.08333			-1.08333			NA	#DIV/0!			#VALUE!			5.5	7.20833			-1.70833			16	16.7083			-0.708333			33	33.4167			-0.416667			29.5	29.3333			0.166667			33	33.25			-0.25
176	2022-04-10 06:22:00	3.5	5.54167			-2.04167			NA	#DIV/0!			#VALUE!			4	6.58333			-2.58333			15.5	16.3333			-0.833333			33.5	33.2917			0.208333			30	28.75			1.25			33.5	33.125			0.375
176	2022-04-10 08:30:00	3.5	4.95833			-1.45833			NA	#DIV/0!			#VALUE!			4	5.95833			-1.95833			15	15.9583			-0.958333			33.5	33.1667			0.333333			28.5	28.2083			0.291667			33.5	33			0.5
176	2022-04-10 10:38:00	3.5	4.33333			-0.833333			NA	#DIV/0!			#VALUE!			4.5	5.16667			-0.666667			15	15.5417			-0.541667			33.5	33.0417			0.458333			28.5	27.6667			0.833333			33.5	32.875			0.625
176	2022-04-10 12:46:00	3.5	3.95833			-0.458333			NA	#DIV/0!			#VALUE!			5	4.75			0.25			14.5	15.1667			-0.666667			34	32.9583			1.04167			27.5	27.1667			0.333333			33	32.75			0.25
176	2022-04-10 14:54:00	4	3.66667			0.333333			NA	#DIV/0!			#VALUE!			6	5			1			14	14.875			-0.875			33	32.9167			0.0833333			26.5	26.7083			-0.208333			33	32.625			0.375
176	2022-04-10 17:02:00	3.5	3.20833			0.291667			NA	#DIV/0!			#VALUE!			5	5			0			14.5	14.6667			-0.166667			32.5	32.875			-0.375			24.5	26.25			-1.75			32.5	32.5417			-0.0416667
176	2022-04-10 19:10:00	2.5	3.04167			-0.541667			NA	#DIV/0!			#VALUE!			4	4.95833			-0.958333			14.5	14.5			0			32	32.8333			-0.833333			24	25.7917			-1.79167			32	32.4167			-0.416667
176	2022-04-10 21:18:00	1	2.66667			-1.66667			NA	#DIV/0!			#VALUE!			2	4.625			-2.625			14	14.3333			-0.333333			32	32.7917			-0.791667			24	25.3333			-1.33333			31.5	32.2917			-0.791667
176	2022-04-10 23:26:00	2.5	2.20833			0.291667			NA	#DIV/0!			#VALUE!			4	4.25			-0.25			14.5	14.1667			0.333333			32.5	32.7917			-0.291667			24	24.9583			-0.958333			31.5	32.2083			-0.708333
177	2022-04-11 01:34:00	4	1.70833	-0.166667	1.70833	2.29167	-2.79167	2.29167	NA	#DIV/0!	#DIV/0!	#DIV/0!	#VALUE!	#VALUE!	#VALUE!	10.5	3.79167	2.70833	7.5	6.70833	-5.625	6.70833	14.5	13.9583	11.4583	13.9583	0.541667	-0.625	0.541667	32.5	32.75	32.5417	32.75	-0.25	-0.583333	0.875	24	24.7917	23.5417	24.7917	-0.791667	-0.791667	2.41667	31.5	32.125	31.625	32.125	-0.625	-1.16667
177	2022-04-11 03:42:00	2	1.20833			0.791667			NA	#DIV/0!			#VALUE!			5.5	3.29167			2.20833			14	13.75			0.25			32.5	32.6667			-0.166667			24	24.5417			-0.541667			32	32.0417			-0.0416667
177	2022-04-11 05:50:00	3	0.708333			2.29167			NA	#DIV/0!			#VALUE!			5	2.83333			2.16667			14	13.5833			0.416667			32.5	32.625			-0.125			24	24.3333			-0.333333			31.5	31.9167			-0.416667
177	2022-04-11 07:58:00	-1	0.375			-1.375			NA	#DIV/0!			#VALUE!			0	2.70833			-2.70833			13.5	13.3333			0.166667			33	32.625			0.375			24.5	24.25			0.25			32	31.8333			0.166667
177	2022-04-11 10:06:00	-2	0.25			-2.25			NA	#DIV/0!			#VALUE!			-0.5	3.125			-3.625			13	13.0833			-0.0833333			33.5	32.625			0.875			24	24.1667			-0.166667			32.5	31.7083			0.791667
177	2022-04-11 12:14:00	-2.5	0.291667			-2.79167			NA	#DIV/0!			#VALUE!			-1	3.91667			-4.91667			12.5	12.875			-0.375			33	32.625			0.375			26.5	24.0833			2.41667			32.5	31.6667			0.833333
177	2022-04-11 14:22:00	-2.5	0.208333			-2.70833			NA	#DIV/0!			#VALUE!			-1	4.625			-5.625			12	12.625			-0.625			33	32.5833			0.416667			24.5	24.0417			0.458333			32	31.6667			0.333333
177	2022-04-11 16:30:00	-2	0			-2			NA	#DIV/0!			#VALUE!			0.5	4.875			-4.375			12	12.3333			-0.333333			32.5	32.5833			-0.0833333			24	23.9583			0.0416667			31.5	31.6667			-0.166667
177	2022-04-11 18:38:00	-0.5	-0.0416667			-0.458333			NA	#DIV/0!			#VALUE!			3.5	5.54167			-2.04167			11.5	12.0417			-0.541667			32.5	32.5833			-0.0833333			23.5	23.875			-0.375			31.5	31.625			-0.125
177	2022-04-11 20:46:00	1	-0.166667			1.16667			NA	#DIV/0!			#VALUE!			9	6.29167			2.70833			11.5	11.75			-0.25			32	32.5833			-0.583333			23	23.7083			-0.708333			30.5	31.6667			-1.16667
177	2022-04-11 22:54:00	1.5	0.0416667			1.45833			NA	#DIV/0!			#VALUE!			11.5	7.5			4			11.5	11.4583			0.0416667			32	32.5417			-0.541667			23	23.5417			-0.541667			31	31.6667			-0.666667
178	2022-04-12 01:02:00	1.5	0.333333	0.333333	1.66667	1.16667	-0.166667	1.16667	NA	#DIV/0!	#DIV/0!	#DIV/0!	#VALUE!	#VALUE!	#VALUE!	12.5	8.75	8.75	14.0417	3.75	-0.0416667	3.75	11.5	11.2083	9.58333	11.2083	0.291667	-0.541667	0.291667	32	32.4583	32.0833	32.4583	-0.458333	-0.625	0.291667	23.5	23.4167	20.5833	23.4167	0.0833333	-1.08333	1	31.5	31.625	31.2917	31.625	-0.125	-0.791667
178	2022-04-12 03:10:00	1.5	0.666667			0.833333			NA	#DIV/0!			#VALUE!			13.5	10.0417			3.45833			11	11			0			32.5	32.4167			0.0833333			23	23			0			31.5	31.5417			-0.0416667
178	2022-04-12 05:18:00	1.5	1.04167			0.458333			NA	#DIV/0!			#VALUE!			13.5	11.2917			2.20833			10.5	10.8333			-0.333333			32.5	32.3333			0.166667			23	22.8333			0.166667			31.5	31.4583			0.0416667
178	2022-04-12 07:26:00	1.5	1.375			0.125			NA	#DIV/0!			#VALUE!			14	12.4167			1.58333			10.5	10.6667			-0.166667			32.5	32.2917			0.208333			22	22.5			-0.5			32	31.4167			0.583333
178	2022-04-12 09:34:00	1.5	1.58333			-0.0833333			NA	#DIV/0!			#VALUE!			14.5	13.2917			1.20833			10	10.5417			-0.541667			32.5	32.2083			0.291667			22.5	22.25			0.25			32	31.3333			0.666667
178	2022-04-12 11:42:00	1.5	1.66667			-0.166667			NA	#DIV/0!			#VALUE!			14.5	13.7083			0.791667			10	10.375			-0.375			32.5	32.2083			0.291667			22.5	21.9583			0.541667			32	31.3333			0.666667
178	2022-04-12 13:50:00	1.5	1.66667			-0.166667			NA	#DIV/0!			#VALUE!			14.5	13.875			0.625			10	10.2083			-0.208333			32.5	32.2083			0.291667			21.5	21.7917			-0.291667			31.5	31.3333			0.166667
178	2022-04-12 15:58:00	2	1.66667			0.333333			NA	#DIV/0!			#VALUE!			14	13.9583			0.0416667			10	10.0417			-0.0416667			32	32.2083			-0.208333			22.5	21.5			1			31	31.2917			-0.291667
178	2022-04-12 18:06:00	2	1.66667			0.333333			NA	#DIV/0!			#VALUE!			14	14			0			10	9.875			0.125			32	32.1667			-0.166667			20	21.0833			-1.08333			31	31.2917			-0.291667
178	2022-04-12 20:14:00	2	1.625			0.375			NA	#DIV/0!			#VALUE!			14	14.0417			-0.0416667			10	9.75			0.25			31.5	32.125			-0.625			20.5	20.7083			-0.208333			30.5	31.2917			-0.791667
178	2022-04-12 22:22:00	2	1.58333			0.416667			NA	#DIV/0!			#VALUE!			14	14.0417			-0.0416667			9.5	9.58333			-0.0833333			32	32.0833			-0.0833333			19.5	20.5833			-1.08333			30.5	31.2917			-0.791667
179	2022-04-13 00:30:00	1.5	1.5	0.625	1.5	0	-0.625	0.375	NA	#DIV/0!	#DIV/0!	#DIV/0!	#VALUE!	#VALUE!	#VALUE!	13.5	14.0417	13.0833	14.0417	-0.541667	-0.541667	0.791667	9.5	9.41667	8.08333	9.41667	0.0833333	-0.75	0.416667	32	32.0417	31.2917	32.0417	-0.0416667	-0.458333	0.375	21	20.3333	16.5833	20.3333	0.666667	-1.83333	1.83333	31	31.25	30.4583	31.25	-0.25	-1.08333
179	2022-04-13 02:38:00	1.5	1.41667			0.0833333			NA	#DIV/0!			#VALUE!			13.5	14			-0.5			9.5	9.25			0.25			32	32			0			20	19.9583			0.0416667			31	31.1667			-0.166667
179	2022-04-13 04:46:00	1.5	1.375			0.125			NA	#DIV/0!			#VALUE!			14	13.9167			0.0833333			9	9.125			-0.125			32	31.9167			0.0833333			18	19.625			-1.625			31.5	31.125			0.375
179	2022-04-13 06:54:00	1	1.29167			-0.291667			NA	#DIV/0!			#VALUE!			14	13.875			0.125			9	9			0			32	31.8333			0.166667			18.5	19.0417			-0.541667			31.5	31.0417			0.458333
179	2022-04-13 09:02:00	1	1.20833			-0.208333			NA	#DIV/0!			#VALUE!			14	13.7917			0.208333			8.5	8.875			-0.375			32	31.75			0.25			20.5	18.6667			1.83333			32	30.9583			1.04167
179	2022-04-13 11:10:00	0.5	1.125			-0.625			NA	#DIV/0!			#VALUE!			14.5	13.7083			0.791667			8	8.75			-0.75			32	31.7083			0.291667			19.5	18.2083			1.29167			31.5	30.875			0.625
179	2022-04-13 13:18:00	0.5	1.04167			-0.541667			NA	#DIV/0!			#VALUE!			14	13.625			0.375			8	8.66667			-0.666667			32	31.625			0.375			18	17.875			0.125			31	30.8333			0.166667
179	2022-04-13 15:26:00	1	0.958333			0.0416667			NA	#DIV/0!			#VALUE!			13.5	13.5833			-0.0833333			8.5	8.54167			-0.0416667			31.5	31.5417			-0.0416667			17.5	17.4167			0.0833333			31	30.7917			0.208333
179	2022-04-13 17:34:00	1	0.875			0.125			NA	#DIV/0!			#VALUE!			13.5	13.5417			-0.0416667			8.5	8.41667			0.0833333			31	31.4583			-0.458333			15.5	17.125			-1.625			30	30.75			-0.75
179	2022-04-13 19:42:00	1	0.791667			0.208333			NA	#DIV/0!			#VALUE!			13	13.4167			-0.416667			8.5	8.29167			0.208333			31	31.375			-0.375			15.5	17.0417			-1.54167			30	30.6667			-0.666667
179	2022-04-13 21:50:00	1	0.708333			0.291667			NA	#DIV/0!			#VALUE!			13	13.25			-0.25			8.5	8.16667			0.333333			31	31.3333			-0.333333			15	16.8333			-1.83333			29.5	30.5833			-1.08333
179	2022-04-13 23:58:00	1	0.625			0.375			NA	#DIV/0!			#VALUE!			13	13.0833			-0.0833333			8.5	8.08333			0.416667			31	31.2917			-0.291667			15.5	16.5833			-1.08333			30	30.4583			-0.458333
180	2022-04-14 02:06:00	0.5	0.625	0.625	1.33333	-0.125	-0.958333	0.875	NA	#DIV/0!	#DIV/0!	#DIV/0!	#VALUE!	#VALUE!	#VALUE!	13	12.9167	12.9167	18.1667	0.0833333	-2.79167	2.66667	8	8.04167	8.04167	9.29167	-0.0416667	-1.29167	1.875	31	31.25	31.25	32.0417	-0.25	-0.416667	1.29167	15.5	16.2917	16.2917	20.625	-0.791667	-2.91667	8.25	30.5	30.3333	30.3333	32.0833	0.166667	-1.25
180	2022-04-14 04:14:00	0.5	0.708333			-0.208333			NA	#DIV/0!			#VALUE!			13	13.2917			-0.291667			8	8.08333			-0.0833333			31	31.3333			-0.333333			16.5	17.0833			-0.583333			30.5	30.5417			-0.0416667
180	2022-04-14 06:22:00	0.5	0.791667			-0.291667			NA	#DIV/0!			#VALUE!			12.5	13.75			-1.25			7.5	8.25			-0.75			31	31.4167			-0.416667			17	17.5833			-0.583333			30.5	30.6667			-0.166667
180	2022-04-14 08:30:00	0	0.875			-0.875			NA	#DIV/0!			#VALUE!			12	14.2083			-2.20833			7.5	8.45833			-0.958333			31.5	31.4583			0.0416667			16	18.0833			-2.08333			30.5	30.8333			-0.333333
180	2022-04-14 10:38:00	0	0.958333			-0.958333			NA	#DIV/0!			#VALUE!			12	14.75			-2.75			7.5	8.625			-1.125			31.5	31.5417			-0.0416667			17.5	18.5417			-1.04167			30.5	31.0417			-0.541667
[truncated: 453 more rows]
[truncated: 337 more columns]
